# Supplementary material for: Cellular and Transcriptional Responses of Resistant and Susceptible Cultivars of Alfalfa to the Root Lesion Nematode, Pratylenchus penetrans
Source: Front Plant Sci. 2019 Jul 31;10:971. doi: 10.3389/fpls.2019.00971 (PMC6685140; doi:10.3389/fpls.2019.00971)
Supplement: Supplementary file 1 [file Table_1.XLSX]

## Sheet: Table S1
Supplementary Information Table S1 Overview of the obtained mRNA-seq data and corresponding mapping of the reads generated from the alfalfa samples.
Sample	Raw Data		Valid Data
	Reads	Base	Reads	Overall alignment rate
Baker_Control_1	75635880	11.35G	75626920	0.7224
Baker_Control_2	57060028	8.56G	57051978	0.7207
Baker_Control_3	58733278	8.81G	58714776	0.7414
Baker_Control_4	70667456	10.60G	70653520	0.7395
Baker_Control_5	66894390	10.03G	66878366	0.7101
Baker_Nema_1	54516998	8.18G	54481186	0.6862
Baker_Nema_2	36426618	5.46G	36353066	0.6826
Baker_Nema_3	46969408	7.05G	46595982	0.6804
Baker_Nema_4	43126748	6.47G	43080066	0.6843
Baker_Nema_5	48250424	7.24G	48214778	0.7011
MNGRN_16_Control_1	40448666	6.07G	40410516	0.7121
MNGRN_16_Control_2	37955594	5.69G	37926882	0.6964
MNGRN_16_Control_3	43054790	6.46G	42905108	0.6481
MNGRN_16_Control_4	47320812	7.10G	47245810	0.6777
MNGRN_16_Control_5	51709398	7.76G	51692620	0.6796
MNGRN_16_Nema_1	56474996	8.47G	56459194	0.6848
MNGRN_16_Nema_2	35381780	5.31G	35367962	0.6474
MNGRN_16_Nema_3	30806128	4.62G	30787696	0.6759
MNGRN_16_Nema_4	53830238	8.07G	53815192	0.7616
MNGRN_16_Nema_5	53144102	7.97G	53122526	0.746
