# Supplementary material for: Cellular and Transcriptional Responses of Resistant and Susceptible Cultivars of Alfalfa to the Root Lesion Nematode, Pratylenchus penetrans
Source: Front Plant Sci. 2019 Jul 31;10:971. doi: 10.3389/fpls.2019.00971 (PMC6685140; doi:10.3389/fpls.2019.00971)
Supplement: Supplementary file 6 [file Table_6.XLSX]

## Sheet: Table S6.1. RPKM
Supporting information Table S6.1. List of nematode transcripts represented in the transcriptomes of both susceptible (cv. Baker) and resistant (cv. MNGRN-16) alfalfa plants.
baseMean	cv. Baker (Average RPKM)	cv. MNGRN-16 (Average RPKM)	Transcript ID	Length	SignalP (SP)	Sequence Description_new	Blast Top Hit E-Value	Blast Top Hit Similarity	Blast Top Hit Taxonomy Name	Blast Top Hit Accession	.
997.146	9328.48	9493.73	Ppen10139_c1_seq1	1529		actin	0	0.9974	Caenorhabditis nigoni	PIC18251	.
2402.12	9298.91	6903.36	Ppen16359_c0_seq1	4108		senescence-associated protein, putative	2.2e-78	0.5465	Oxytricha trifallax	EJY66653	.
72.5596	6760.52	622.964	Ppen3249_c0_seq1	251		predicted protein	7.1e-12	0.8889	Tribolium castaneum	KYB28345	.
2467.68	6386.98	4576.89	Ppen16531_c0_seq4	6472	SP	von Willebrand factor type D domain protein	4.6e-162	0.4779	Toxocara canis	KHN88795	.
394.703	4413.74	5218.5	Ppen16534_c0_seq1	1186		---NA---					.
401.456	4363.88	4527.72	Ppen15010_c0_seq1	1304		CRE-FAT-6 protein	1.7e-171	0.8484	Ditylenchus destructor	AGT39213	.
135.782	4310.49	3582.21	Ppen9360_c0_seq5	500		---NA---					.
129.155	3627.66	2954.89	Ppen9360_c0_seq4	569		---NA---					.
169.961	3388.27	2401.64	Ppen12200_c0_seq1	832		hypothetical protein Bm1_05555	6.8e-25	0.8909	Brugia malayi	XP_001892585	.
280.264	3036.56	3564.65	Ppen13287_c0_seq1	1235		tropomyosin	5.8e-130	0.9783	Heterodera glycines	AAQ12016	.
310.214	2944.6	3289.05	Ppen16540_c0_seq1	1446		---NA---					.
36.952	2522.69	1467.59	Ppen16549_c0_seq1	263		---NA---					.
21.7986	2477.5	299.634	Ppen94225_c0_seq1	215		Nuclear prelamin A recognition factor	2.1e-27	0.9298	Myotis davidii	ELK38641	.
124.431	2415.18	1910.99	Ppen5042_c0_seq1	836	SP	fatty acid and retinol binding protein	7.9e-118	1	Pratylenchus penetrans	APT68073	.
395.092	2377.02	2643.3	Ppen15469_c0_seq1	2286		polyadenylate-binding protein 1	0	0.8463	Loa loa	XP_020303926;EFO27422	.
118.767	2298.53	2770.24	Ppen14236_c0_seq1	680		troponin C-like protein	8.1e-108	0.9876	Meloidogyne incognita	AAW56830	.
170.998	2067.05	1553.7	Ppen3283_c0_seq2	1360		---NA---					.
274.874	2060.54	2691.77	Ppen15275_c0_seq1	1680		tnt-2	2.7e-102	0.8682	Meloidogyne incognita	AFG25455	.
244.089	1960.25	2455.16	Ppen15301_c0_seq2	1607		calponin OV9M	0	0.9721	Meloidogyne incognita	CAC28353	.
130.769	1924.89	2517.13	Ppen12704_c0_seq1	858		CRE-CPN-3 protein	2.7e-68	0.8531	Ancylostoma ceylanicum	EPB68350	.
28.6758	1891	1441	Ppen11402_c0_seq1	456	SP	---NA---					.
105.942	1890.9	1420.44	Ppen15261_c0_seq1	915		major sperm protein	1.5e-83	0.9762	Meloidogyne incognita/Meloidogyne hapla	CBA18117;CBA18119;CBA18120	.
103.664	1867.4	1447.19	Ppen15261_c0_seq2	895		major sperm protein	1.3e-83	0.9762	Meloidogyne incognita/Meloidogyne hapla	CBA18117;CBA18119;CBA18120	.
132.497	1859.78	1702.29	Ppen13981_c0_seq1	1074		fatty acid elongation protein 3	5.1e-103	0.7318	Loa loa	XP_003148091;EFO15978	.
25.1279	1806.66	1414.36	Ppen3327_c0_seq1	227		---NA---					.
115.333	1766.68	1169.69	Ppen14858_c0_seq2	1132	SP	Nematode cuticle collagen N-terminal domain containing protein	6.6e-32	0.8485	Meloidogyne incognita	AAB63467	.
101.35	1703	1680	Ppen16493_c0_seq1	1997	SP	CBN-CTL-2 protein	0	0.7393	Diploscapter pachys	PAV66794	.
96.6028	1696.97	1218.64	Ppen15261_c0_seq3	945		major sperm protein	2.2e-83	0.9762	Meloidogyne incognita/Meloidogyne hapla	CBA18117;CBA18119;CBA18120	.
25.8458	1681.67	1128.63	Ppen16548_c0_seq1	262		actin, alpha skeletal muscle-like	9.9e-09	1	Seriola lalandi dorsalis	XP_023251535	.
97.8009	1638.4	2056.13	Ppen15301_c0_seq1	764		CRE-UNC-87 protein	6.1e-27	0.8333	Heterodera glycines	AAT70232	.
200.763	1594.95	1103.12	Ppen3283_c0_seq1	2143		---NA---					.
50.6048	1470.99	1835.87	Ppen12719_c0_seq1	450		---NA---					.
80.5254	1422.46	821.172	Ppen11332_c0_seq4	1034		---NA---					.
31.0556	1401	1750	Ppen13578_c0_seq1	662	SP	---NA---					.
158.431	1353.97	2024.64	Ppen15275_c0_seq2	1366		CBN-TNT-2 protein	6.4e-112	0.8767	Meloidogyne incognita	AFG25455	.
94.5272	1342.39	1097.88	Ppen14701_c0_seq1	1120		putative 3-hydroxyacyl-CoA dehydrogenase	1.3e-112	0.7304	Pararhizobium sp. XC0140	WP_099868280	.
38.1805	1305.98	907.207	Ppen9858_c0_seq1	496		---NA---					.
91.4245	1271.75	785.192	Ppen11332_c0_seq2	1279		---NA---					.
128.901	1160.45	1420.28	Ppen15799_c0_seq2	1457		troponin family protein	2.4e-63	0.7185	Toxocara canis	KHN84395	.
60.1264	1152.84	1219.61	Ppen16559_c0_seq1	730		translationally controlled tumor protein	3.3e-93	0.8895	Diploscapter pachys	PAV70225	.
108.594	1121.84	1195.49	Ppen15289_c0_seq2	1345		---NA---					.
20.3905	1118	861	Ppen13972_c0_seq1	561	SP	putative effector protein	1.1e-25	0.6989	Heterodera avenae	AVA09686	.
72.6822	1116.03	1977.81	Ppen12912_c0_seq6	694		uncharacterized protein LOC111441232 isoform X2	5.1e-06	0.4088	Cucurbita moschata	XP_022933989	.
21.6233	1106.79	789.691	Ppen10136_c0_seq2	330		---NA---					.
22.8377	1089.71	1233.43	Ppen9360_c0_seq6	283		---NA---					.
101.564	1050.8	1149.79	Ppen12778_c0_seq1	1346		pseudouridine synthase, variant 2	1.5e-48	0.729	Heterodera glycines	ADW77530	.
56.1407	1041.33	1504.34	Ppen5037_c0_seq2	645		cytochrome c 2.1	4.8e-67	0.9541	Ascaris suum	P92504	.
29.7987	1017.18	687.839	Ppen9482_c0_seq1	504	SP	---NA---					.
46.3394	1003.07	1029.48	Ppen8040_c0_seq1	666		LEA5 protein	7.8e-07	0.6567	Steinernema carpocapsae	ABQ23240	.
25.8463	996.215	660.668	Ppen11332_c0_seq3	446		---NA---					.
20.5217	980.504	462.139	Ppen5021_c0_seq1	408		---NA---					.
140.102	979.95	944.919	Ppen16152_c0_seq2	2102		Glutathione synthetase	1.1e-81	0.584	Toxocara canis	KHN87278	.
138.697	967.426	914.01	Ppen16152_c0_seq1	2126		Glutathione synthetase	1.3e-81	0.584	Toxocara canis	KHN87278	.
43.265	945.838	1234.45	Ppen12898_c0_seq2	585	SP	---NA---					.
134.731	944.281	1075.48	Ppen5043_c0_seq1	1921		myosin regulatory light chain 1	1.4e-102	0.9769	Meloidogyne incognita/Meloidogyne javanica	AAL40718;ACM79142	.
98.0676	939.445	891.427	Ppen16106_c0_seq2	1571		TPA_inf: eukaryotic translation elongation factor 1A	0	0.9734	Heterodera glycines	DAA05871	.
112.076	932.938	951.622	Ppen16106_c0_seq1	1734		TPA_inf: eukaryotic translation elongation factor 1A	0	0.9734	Heterodera glycines	DAA05871	.
32.165	927.226	553.645	Ppen12587_c0_seq3	627	SP	---NA---					.
85.4811	922.322	964.256	Ppen8030_c0_seq1	1305		14-3-3 protein	9.3e-165	1	Meloidogyne incognita	APO36910	.
60.2733	898.76	1075.54	Ppen15212_c0_seq3	879		CRE-MLC-3 protein	2e-84	0.9205	Ancylostoma ceylanicum	EYB88032	.
32.481	887.592	626.747	Ppen3303_c0_seq1	619		HMG box	8.1e-25	0.8289	Pristionchus pacificus	PDM75633	.
66.0527	884.024	1383.29	Ppen12912_c0_seq2	859		Zinc knuckle family protein	8.9e-07	0.4474	Brugia malayi/Wuchereria bancrofti	EJW76707;CRZ26404;XP_001896707	.
67.0116	864.967	1402.78	Ppen12912_c0_seq3	871		Zinc knuckle family protein	9.2e-07	0.4474	Brugia malayi/Wuchereria bancrofti	EJW76707;CRZ26404;XP_001896707	.
21.629	864.295	872.611	Ppen11539_c0_seq1	361		---NA---					.
38.0363	863	493	Ppen14630_c1_seq1	2305	SP	ethanolamine utilization protein EutE	2e-84	0.6472	Streptomyces canus	WP_059207708;KUN67509	.
73.4519	860.897	780.066	Ppen14741_c0_seq1	1274	SP	cathepsin L	1.5e-90	0.5978	Ancylostoma ceylanicum	EYC42688	.
25.4613	827.237	561.671	Ppen11332_c0_seq1	525	SP	---NA---					.
41.6028	826.755	1011.11	Ppen12016_c0_seq1	663	SP	---NA---					.
14.7946	823.941	965.799	Ppen16595_c0_seq1	242		---NA---					.
24.8409	822.886	488.548	Ppen11439_c0_seq1	549		---NA---					.
114.7	787.158	736.427	Ppen13496_c0_seq1	2188	SP	CRE-EGL-21 protein	0	0.7915	Heterodera avenae	AVA09654	.
60.2246	775.067	600.291	Ppen16107_c0_seq1	1255		Collagen alpha-5(IV) chain	7e-42	0.9875	Meloidogyne incognita	AAC47437	.
43.3534	772.036	1075.41	Ppen13908_c0_seq1	685		CRE-CPN-3 protein	1.3e-59	0.84	Meloidogyne javanica	AAC47533	.
15.4117	763.712	688.138	Ppen9360_c0_seq2	307		---NA---					.
78.4173	763.452	1015.38	Ppen16556_c0_seq1	1284		PurA ssDNA and RNA-binding protein	3.3e-55	0.6483	Brugia malayi	XP_001899188	.
23.6647	747.515	507.634	Ppen10316_c0_seq1	541		---NA---					.
26.8499	747.238	746.145	Ppen9410_c0_seq1	529		60S ribosomal protein L27	9.6e-50	0.855	Strongyloides papillosus	ABK55149	.
31.3075	746.177	727.009	Ppen16605_c0_seq1	615	SP	---NA---					.
20.8786	743.736	318.224	Ppen3537_c0_seq1	547		small subunit ribosomal protein 25	2.6e-45	0.9747	Globodera rostochiensis	CAB45530	.
49.9802	736.943	479.433	Ppen16107_c0_seq4	1173		Collagen alpha-5(IV) chain	3.8e-42	0.9875	Meloidogyne incognita	AAC47437	.
61.6471	731.915	378.102	Ppen15073_c0_seq2	1591	SP	copper type II ascorbate-dependent monooxygenase domain protein	7.7e-171	0.8144	Heterodera glycines	AAO92288	.
40.6154	720.369	902.021	Ppen12898_c0_seq15	734		---NA---					.
22.8439	718.37	1004.12	Ppen12898_c0_seq14	383		---NA---					.
27.7474	705.871	539.169	Ppen9343_c0_seq1	640		60S ribosomal protein L17	1.2e-94	0.8978	Haemonchus contortus	CDJ81269;CDJ81272	.
21.2848	702.135	619.514	Ppen7577_c0_seq1	461	SP	Protein CBG06690	9.3e-14	0.6351	Toxocara canis	KHN83445	.
43.8826	697.632	498.154	Ppen14617_c0_seq1	1047		nematode cuticle collagen domain protein	7.3e-36	0.8795	Meloidogyne incognita	AFG25458	.
22.7332	692.553	473.537	Ppen9896_c0_seq1	563		60S acidic ribosomal protein P2	4e-24	0.708	Brugia malayi	P90703;AAC47628	.
50.3834	676.375	523.323	Ppen11307_c0_seq1	1180		Adenine Nucleotide Translocator	6.1e-169	0.8795	Caenorhabditis nigoni	PIC50608	.
37.7668	674.198	864.748	Ppen13041_c0_seq1	715	SP	hypothetical protein DICVIV_12982	9.4e-07	0.7333	Dictyocaulus viviparus	KJH41051	.
126.09	670.734	693.814	Ppen15458_c0_seq1	2674	SP	convertase P-domain protein	0	0.9425	Heterodera glycines	AAK66762	.
27.0466	670.519	963.014	Ppen12898_c0_seq9	476		---NA---					.
39.7841	665.842	452.292	Ppen3284_c0_seq1	1038		hypothetical protein TELCIR_14095	2.5e-37	0.8	Teladorsagia circumcincta	PIO64284	.
39.7129	664.369	814.936	Ppen14818_c0_seq3	769		MSP domain protein	6.6e-26	0.6604	Strongyloides ratti	CEF66341	.
55.9324	664.273	565.042	Ppen12817_c0_seq1	1310		GNS1/SUR4 family protein	7e-112	0.8171	Oesophagostomum dentatum	KHJ92071	.
58.1264	662.445	528.447	Ppen15235_c0_seq1	1410	SP	cathepsin L-like cysteine proteinase	7.2e-157	0.6957	Ditylenchus destructor	ACT35690	.
28.8574	655.248	781.521	Ppen12898_c0_seq13	593		---NA---					.
22.1526	645.356	744.808	Ppen14196_c0_seq3	476		---NA---					.
15.7605	639.397	438.11	Ppen16699_c0_seq1	427		---NA---					.
21.9658	634.704	929.249	Ppen7984_c0_seq1	405	SP	---NA---					.
23.5657	631.484	840.864	Ppen7972_c0_seq1	468		60S ribosomal protein L44	1.1e-59	0.9238	Caenorhabditis elegans/Caenorhabditis briggsae/Caenorhabditis nigoni	XP_002631184;PIC45957;AAG50234;CAA90434;NP_496375;P48166	.
21.7261	626.092	619.309	Ppen3333_c0_seq1	487	SP	---NA---					.
13.8979	625.67	251.496	Ppen14196_c0_seq1	461		---NA---					.
22.0353	621.268	769.257	Ppen14196_c0_seq5	474		---NA---					.
50.641	619.98	265.715	Ppen16019_c0_seq1	1598		Nematode cuticle collagen, N-terminal domain and Collagen triple helix repeat-containing protein	7e-19	0.7364	Strongyloides ratti	CEF66908	.
11.2108	614.262	352.688	Ppen12049_c0_seq4	330		---NA---					.
60.637	609.884	702.066	Ppen11362_c0_seq1	1351		Glyceraldehyde-3-phosphate dehydrogenase, testis-specific	0	0.9142	Anisakis simplex	AIT71762	.
34.6397	600.812	888.641	Ppen14448_c0_seq1	686		---NA---					.
13.2547	600.709	238.405	Ppen14196_c0_seq9	459		---NA---					.
12.0169	599	798	Ppen12788_c0_seq1	873	SP	Neuropeptide-Like Protein	6.4e-25	0.6957	Toxocara canis	KHN72624	.
42.0257	594.764	446.656	Ppen16107_c0_seq5	1152		Collagen alpha-5(IV) chain	3.2e-42	0.9875	Meloidogyne incognita	AAC47437	.
39.4837	593.625	471.618	Ppen16519_c0_seq27	1069		---NA---					.
10.7323	593.274	286.408	Ppen10235_c0_seq1	350		60S ribosomal protein L39	6.9e-25	0.8909	Toxocara canis	KHN75539	.
26.2698	589.763	697.443	Ppen15407_c0_seq2	594		---NA---					.
31.0632	586.087	928.434	Ppen10370_c0_seq1	601	SP	---NA---					.
27.7314	583.475	489.143	Ppen3296_c0_seq1	733		60S ribosomal protein L23a	7.2e-66	0.8947	Brugia malayi	XP_001892438;CDP92741	.
33.1188	571.632	879.999	Ppen12898_c0_seq6	674		---NA---					.
36.578	567.726	625.017	Ppen16096_c0_seq2	899		Ornithine decarboxylase antizyme	8.8e-24	0.6293	Toxocara canis	KHN70674	.
14.2246	566	438	Ppen12533_c0_seq1	723	SP	expansin-like protein	1.6e-40	0.6947	Heterodera avenae	APC23320;AVA09696	.
47.8567	559.479	300.414	Ppen16107_c0_seq7	1553		Collagen alpha-5(IV) chain	4.6e-41	0.9875	Meloidogyne incognita	AAC47437	.
45.4957	559.37	854.696	Ppen12912_c0_seq4	944		unnamed protein product	1.5e-06	0.4014	Phytomonas sp. isolate Hart1	CCW66996	.
79.3495	556.887	513.84	Ppen14455_c0_seq1	2131		heat shock protein 70	0	0.9837	Meloidogyne enterolobii	AHG55039	.
33.3732	553.272	741.331	Ppen8108_c0_seq1	757	SP	---NA---					.
15.0958	551.664	309.121	Ppen12059_c0_seq1	492		ribosomal protein L36e	4e-45	0.8598	Diploscapter pachys	PAV56954	.
23.0958	545.398	428.044	Ppen12024_c0_seq1	684		UPF0057 membrane protein F47B7.1	1.7e-09	0.8644	Toxocara canis	KHN80560	.
55.8012	544.628	497.31	Ppen14840_c0_seq1	1531		---NA---					.
8.24625	541	676	Ppen8004_c0_seq1	484	SP	---NA---					.
38.0583	537.384	510.103	Ppen8108_c0_seq2	1057		---NA---					.
18.416	535.443	545.842	Ppen12898_c0_seq10	500		---NA---					.
35.5178	527.26	544.182	Ppen13773_c0_seq1	961		---NA---					.
65.1489	525.11	620.872	Ppen14351_c0_seq1	1639		Calmodulin	1.1e-96	0.9805	Nilaparvata lugens	APA33948	.
147.459	524.517	575.788	Ppen10362_c0_seq1	3857		paramyosin	0	0.951	Vicugna pacos	XP_006219825	.
44.6102	524.111	514.523	Ppen15505_c0_seq1	1258		acyl-CoA desaturase	8.2e-163	0.8121	Ditylenchus destructor	AGT39213	.
43.9974	523.311	408.175	Ppen14371_c0_seq1	1361		60S ribosomal protein L3	0	0.935	Toxocara canis	KHN70773	.
10.2012	521.277	466.599	Ppen8303_c0_seq2	300		---NA---					.
9.88187	519.669	218.553	Ppen12195_c0_seq1	376		40S ribosomal protein S29	1.4e-24	0.8254	Larimichthys crocea	KKF12524	.
30.4436	517.519	1170.16	Ppen16589_c0_seq1	532		C/EBP (CCAAT/enhancer-binding protein) homolog	2.1e-16	0.7317	Caenorhabditis brenneri	EGT32815	.
20.2672	515.374	355.95	Ppen9583_c0_seq1	675		nucleoside diphosphate kinase	1.9e-85	0.8874	Strongyloides ratti	CEF65937	.
60.9896	507.968	546.711	Ppen15492_c0_seq1	1669	SP	NHL repeat domain containing protein	1.5e-134	0.7774	Haemonchus contortus	CDJ90479	.
13.6018	506.232	483.188	Ppen11455_c0_seq1	386		60S ribosomal protein L38	1.8e-36	0.9714	Anoplophora glabripennis	XP_023313164	.
24.4905	504.07	572.871	Ppen12054_c0_seq1	659		Hemiasterlin resistant protein 1	5.5e-30	0.75	Haemonchus contortus	CDJ82080;CDJ97678	.
13.4409	501.235	462.548	Ppen17738_c0_seq1	405		---NA---					.
37.6241	501.066	480.358	Ppen12912_c0_seq5	1116		putative Universal minicircle sequence binding protein (UMSBP)	7.6e-07	0.434	Marssonina brunnea f. sp. 'multigermtubi' MB_m1	XP_007287922;EKD20920	.
25.994	500.539	446.951	Ppen10371_c0_seq1	784		40S ribosomal protein S8	4.4e-106	0.8856	Toxocara canis	KHN77159	.
38.0177	500.135	480.402	Ppen12912_c0_seq1	1128		putative Universal minicircle sequence binding protein (UMSBP)	7.7e-07	0.434	Marssonina brunnea f. sp. 'multigermtubi' MB_m1	XP_007287922;EKD20920	.
25.5862	490.874	758.108	Ppen8075_c0_seq1	606		60S ribosomal protein L21	2.1e-61	0.8333	Wuchereria bancrofti	EJW86194	.
22.5599	488.577	628.168	Ppen19584_c0_seq1	598	SP	---NA---					.
16.8064	486.964	312.931	Ppen10007_c0_seq1	581		40S ribosomal protein S16	3.6e-79	0.9366	Brugia malayi	CDP91103;XP_001894284	.
20.6902	486.324	627.615	Ppen5032_c0_seq2	539		large subunit ribosomal protein 23	9.3e-85	0.9923	Oigolaimella sp. VS-2014	AIL48396	.
43.6548	484.34	363.97	Ppen16342_c1_seq8	1492		---NA---					.
16.5995	481.445	357.107	Ppen8255_c0_seq1	575		ribosomal L22e protein	8.1e-44	0.8673	Toxocara canis	KHN73148	.
30.5846	480.293	869.09	Ppen12903_c0_seq5	669		---NA---					.
16.2449	478.54	508.631	Ppen12898_c0_seq1	485		---NA---					.
41.1676	474.4	459.156	Ppen16096_c0_seq1	1288		Ornithine decarboxylase antizyme	2.4e-23	0.6016	Toxocara canis	KHN70674	.
16.5064	473.287	308.703	Ppen8265_c0_seq1	615		60S ribosomal protein L24	2.7e-56	0.8839	Brugia malayi	XP_001892707;CDQ01813	.
13.8755	470.288	329.188	Ppen5081_c0_seq1	507		truncated actin-4	1.2e-109	1	Wuchereria bancrofti	EJW72694	.
7.22613	466.979	40.3742	Ppen8575_c0_seq1	406		cytochrome b-c1 complex subunit 9	3.1e-08	0.6429	Pristionchus pacificus	PDM67639	.
33.0334	462.68	296.934	Ppen16107_c0_seq2	1249		cuticle preprocollagen	2.3e-35	0.9375	Meloidogyne incognita	AAC47437	.
23.4679	461.94	319.864	Ppen16581_c0_seq1	863		UPF0057 membrane protein F47B7.1	2.9e-06	0.7593	Caenorhabditis elegans	NP_508656;Q20516;CCD70490	.
22.8411	460.647	663.156	Ppen11451_c0_seq1	596		---NA---					.
36.9673	459.86	768.292	Ppen12678_c0_seq1	883	SP	neuroendocrine protein 7B2 precursor	8.6e-78	0.7663	Loa loa	EFO18197;XP_020301698	.
18.1507	457.21	329.677	Ppen9278_c0_seq1	674		small subunit ribosomal protein 14	1.8e-75	0.971	Leptojacobus dorci	AIL48448	.
47.2286	453.174	405.079	Ppen14670_c0_seq2	1578	SP	---NA---					.
16.9009	453.15	349.012	Ppen15407_c0_seq1	619		---NA---					.
62.3646	450.955	408.107	Ppen8875_c0_seq1	2098		glutamate dehydrogenase	0	0.8983	Strongyloides ratti	CEF71642	.
19.2294	448.409	583.493	Ppen10428_c0_seq1	530		60S ribosomal protein L35	1.8e-43	0.8264	Micoletzkya japonica	AIL48402	.
45.6236	448.042	601.232	Ppen15275_c0_seq3	1252		troponin T family protein	2.8e-120	0.8761	Meloidogyne incognita	AFG25455	.
14.5528	447.916	531.207	Ppen12639_c0_seq1	439		---NA---					.
58.789	444.947	493.809	Ppen15212_c0_seq4	1798		CRE-MLC-3 protein	2e-80	0.9205	Ancylostoma ceylanicum	EYB88032	.
6.89562	444.186	469.492	Ppen13490_c0_seq2	217		large subunit ribosomal protein L40e	3.4e-27	0.871	Angomonas deanei	EPY40536	.
23.8375	443.55	634.645	Ppen5077_c0_seq1	657		40S ribosomal protein S20	3.2e-54	0.8376	Caenorhabditis latens/Caenorhabditis remanei/Caenorhabditis brenneri	EGT57638;OZF76830;POM29509;EFO83789;XP_003097719;OZF76966	.
28.9386	443.174	362.014	Ppen12158_c0_seq1	1021		---NA---					.
31.524	441.909	410.237	Ppen12196_c0_seq1	1051		---NA---					.
17.0309	440.818	282.548	Ppen16769_c0_seq1	654		40S ribosomal protein S19S	1.8e-70	0.8472	Toxocara canis	KHN72776	.
26.4949	439.102	382.002	Ppen3286_c0_seq1	937		60S ribosomal protein L7	6.1e-107	0.8458	Bursaphelenchus xylophilus	ACZ13327	.
7.7009	438	364	Ppen16024_c1_seq1	914	SP	---NA---					.
20.3667	437.357	502.614	Ppen13490_c0_seq6	643		AF469060_1ubiquitin extension protein	2.7e-44	0.95	Heterodera glycines	AAN32889	.
22.3975	436.095	297.081	Ppen9432_c0_seq1	891		---NA---					.
24.9015	435.183	496.771	Ppen14818_c0_seq5	779		MSP domain protein	1.2e-25	0.6604	Strongyloides ratti	CEF66341	.
47.8465	432.123	515.468	Ppen15407_c1_seq1	1441		Protein CBR-DEB-1, isoform a	1.2e-133	0.773	Strongyloides ratti	CEF60655	.
16.0693	427.664	337.524	Ppen10029_c0_seq1	591		40S ribosomal protein S12	6.4e-47	0.7153	Strongyloides ratti	CEF67127	.
59.3494	426.01	412.529	Ppen13267_c0_seq1	2037		Protein cab-1	1.1e-26	0.6143	Strongyloides ratti	CEF69274	.
7.876	425.92	315.834	Ppen8303_c0_seq1	298		---NA---					.
4.09353	421.125	51.3536	Ppen20275_c0_seq1	227		---NA---					.
11.2841	420.251	423.802	Ppen12898_c0_seq11	392		---NA---					.
31.5304	419.425	362.784	Ppen12245_c0_seq2	1175		thrombospondin type 1 domain protein	7.4e-07	0.6094	Haemonchus contortus	CDJ82532	.
29.4915	419.392	769.664	Ppen16583_c0_seq1	724		60S ribosomal protein L18a	1.6e-104	0.895	Toxocara canis	KHN84287	.
17.2735	418.742	333.712	Ppen12000_c0_seq1	663	SP	Transthyretin-like family protein	6.9e-58	0.9339	Meloidogyne javanica	AKV89652	.
12.8126	417.975	182.655	Ppen11355_c0_seq1	613	SP	Transthyretin-like family protein	9e-60	0.9339	Meloidogyne javanica	AKV89652	.
23.6733	415.993	747.182	Ppen5037_c0_seq1	597		cytochrome c 2.1	2.6e-67	0.9541	Ascaris suum	P92504	.
18.1037	413.925	486.664	Ppen12116_c0_seq1	585		large subunit ribosomal protein 26	3.3e-80	0.9559	Brugia malayi/Wuchereria bancrofti	EJW76237;CRZ24186;XP_001900865	.
57.9831	413.685	346.281	Ppen14243_c0_seq4	2197		Y43F8B.1b-like protein	2.5e-30	0.5658	Bursaphelenchus xylophilus	ACZ13326	.
10.0896	413.29	226.467	Ppen3331_c0_seq1	450	SP	---NA---					.
16.7373	412.438	504.386	Ppen9129_c0_seq1	520		60S acidic ribosomal protein P1	3.6e-25	0.8889	Caenorhabditis briggsae/Caenorhabditis nigoni	CAP38715;XP_002638837;PIC55020	.
45.3474	409.525	287.728	Ppen16613_c0_seq1	1869	SP	protein disulfide-isomerase domain protein	0	0.8607	Ancylostoma duodenale	KIH46995	.
66.343	409.181	338.703	Ppen14243_c0_seq1	2551		Y43F8B.1b-like protein	2.5e-24	0.5285	Bursaphelenchus xylophilus	ACZ13326	.
10.1435	406	271	Ppen11282_c0_seq1	804	SP	Chondroitin proteoglycan 3	1.7e-19	0.5766	Dictyocaulus viviparus	KJH46713	.
18.6286	405.774	810.835	Ppen10426_c0_seq1	444	SP	---NA---					.
29.3409	404.852	705.765	Ppen11489_c0_seq1	788		translation initiation factor eIF-5A	9.3e-94	0.9383	Onchocerca flexuosa	OZC07032	.
19.0543	401.837	692.597	Ppen10266_c0_seq1	512		ubiquitin family protein	5.7e-47	0.898	Brugia malayi/Wuchereria bancrofti	EJW80109;XP_001900504;CRZ26331;CDP99981	.
40.3102	399.057	332.511	Ppen14243_c0_seq2	1604		Y43F8B.1b-like protein	7e-31	0.5658	Bursaphelenchus xylophilus	ACZ13326	.
76.439	398.698	532.09	Ppen16316_c0_seq3	2398		CBR-IDA-1 protein	1.6e-172	0.6333	Toxocara canis	KHN79045	.
16.8099	398.513	644.138	Ppen8259_c0_seq1	463		60S ribosomal protein L37-A	1.1e-39	0.9756	Toxocara canis	KHN79345	.
22.5551	398.146	331.45	Ppen10285_c0_seq1	889		40S ribosomal protein S6	1.7e-131	0.9071	Brugia malayi	XP_001901616	.
24.2506	397.412	573.039	Ppen14110_c1_seq1	748		60S ribosomal protein L15	1.3e-95	0.902	Wuchereria bancrofti	EJW87789	.
17.397	393.531	203.442	Ppen12373_c0_seq3	831		peptidyl-prolyl cis-trans isomerase, cyclophilin-type	2.9e-98	0.9706	Ancylostoma ceylanicum	EPB76193	.
18.9124	391.994	256.288	Ppen5088_c0_seq1	843		Small integral membrane protein 14	2.2e-15	0.6966	Ancylostoma ceylanicum	EPB73775;EYB83917	.
32.3356	391.72	361.034	Ppen15846_c0_seq2	1244		beta-galactoside-binding lectin	1.7e-178	0.9496	Toxocara canis	KHN77810	.
111.07	387.474	487.152	Ppen15407_c1_seq3	3679		vinculin family protein	0	0.8445	Strongyloides ratti	CEF60655	.
47.7296	387.408	321.362	Ppen14243_c0_seq3	1958		Y43F8B.1b-like protein	1.6e-24	0.5285	Bursaphelenchus xylophilus	ACZ13326	.
21.2343	386.79	604.916	Ppen11984_c0_seq1	621	SP	FMRFamide-related peptide 12 precursor	4.9e-10	0.5684	Meloidogyne incognita	AAX19364	.
15.1263	385.326	285.097	Ppen7900_c0_seq1	636		40S ribosomal protein S18	2.2e-82	0.9416	Toxocara canis	KHN79831	.
45.2253	385.218	452.168	Ppen15842_c0_seq1	1577	SP	beta,1-4 endoglucanase-1 precursor	0	0.993	Pratylenchus penetrans	BAB68522	.
27.8142	383.207	440.074	Ppen11990_c0_seq1	987		V-type proton ATPase 16 kDa proteolipid subunit 2/3	9.4e-79	0.9458	Caenorhabditis remanei	XP_003112963;EFP09217	.
10.8074	382.381	584.584	Ppen3308_c0_seq1	322		---NA---					.
55.3325	381.141	365.251	Ppen13267_c0_seq2	2136		Protein cab-1	1.2e-26	0.6143	Strongyloides ratti	CEF69274	.
8.43214	379.462	189.02	Ppen3243_c0_seq1	423	SP	---NA---					.
6.47135	379.303	413.138	Ppen9360_c0_seq3	238		---NA---					.
31.574	379.123	399.574	Ppen8367_c0_seq1	1184		Perilipin-1 homolog	7.1e-63	0.6143	Toxocara canis	KHN75091	.
80.3556	378.527	502.43	Ppen9241_c0_seq1	2643		hypothetical protein Tcan_18405	1.3e-21	0.4452	Toxocara canis	KHN88851	.
16.232	377.795	513.951	Ppen12903_c0_seq4	527		---NA---					.
28.2712	376	212.614	Ppen15637_c0_seq1	1336	SP	---NA---					.
46.9114	373.551	530.826	Ppen14446_c0_seq1	1485	SP	---NA---					.
26.1295	373.536	96.166	Ppen16107_c0_seq8	1543		nematode cuticle collagen domain protein	1.2e-26	0.819	Ancylostoma ceylanicum	EPB78631	.
18.2785	372.836	554.933	Ppen5019_c0_seq1	565		40S ribosomal protein S24	2.6e-44	0.8958	Toxocara canis	KHN85657	.
19.9864	372.681	270.869	Ppen12103_c0_seq1	896	SP	putative amphid protein	6.6e-34	0.7308	Meloidogyne incognita	AAR35032	.
18.4864	370.807	576.323	Ppen5032_c0_seq1	570		large subunit ribosomal protein 23	3.5e-85	0.9846	Leptojacobus dorci	AIL48397	.
16.8703	369.628	203.236	Ppen10144_c0_seq1	838		Heat shock protein Hsp-12.2	4.5e-45	0.8131	Lissorhoptrus oryzophilus	AHE77383	.
40.0428	368.39	516.51	Ppen14168_c0_seq1	1304		Disorganized muscle protein 1	0	0.947	Brugia malayi/Wuchereria bancrofti	EJW88565;CRZ25774;XP_001899521	.
7.10885	368.265	128.357	Ppen8193_c0_seq1	387		---NA---					.
16.0992	367.8	227.93	Ppen13423_c0_seq1	781		Plectin/S10 domain protein	1.8e-47	0.6993	Diploscapter pachys	PAV64403	.
15.4725	367.765	504.155	Ppen8310_c0_seq1	515		large subunit ribosomal protein 30	1.9e-64	0.9211	Brugia malayi	CDP94426	.
13.4294	367.189	253.554	Ppen16732_c0_seq1	624		hypothetical protein Y032_0015g2749	4.8e-27	0.6899	Ancylostoma ceylanicum	EYC23620	.
24.1761	363.297	229.955	Ppen13363_c0_seq2	1159		calponin family repeat-containing domain protein	2e-26	0.7857	Caenorhabditis elegans	CCD70004;NP_001249366	.
5.90245	363.231	271.023	Ppen58554_c0_seq1	257		cytochrome c oxidase subunit II (mitochondrion)	4.4e-47	0.975	Leopoldamys sabanus	ARM18700;YP_009424349	.
29.0542	360.985	153.713	Ppen12228_c0_seq3	1580		cuticlin 1	0	0.7872	Ancylostoma ceylanicum	EYB84567	.
5.85243	359	435	Ppen9823_c0_seq1	708	SP	Fatty acid-binding protein homolog 4	4.2e-65	0.7421	Heterodera avenae	AVA09713	.
10.9388	358.851	119.082	Ppen12607_c0_seq1	624		---NA---					.
20.214	358.353	602.098	Ppen12179_c0_seq1	619		large subunit ribosomal protein 14	1.7e-57	0.812	Koerneria sudhausi	ACV32447	.
21.0775	356.797	385.912	Ppen8383_c0_seq1	834		Immunoglobulin subtype 2 domain and Immunoglobulin subtype domain and Immunoglobulin-like domain and Immunoglobulin I-set domain and Immunoglobulin-like fold domain-containing protein	1.4e-21	0.5603	Strongyloides ratti	CEF70985	.
9.83561	355.224	186.931	Ppen8249_c0_seq1	523		40S ribosomal protein S15a isoform X1	3e-83	0.9769	Diploscapter pachys	PAV60063	.
13.4593	354.972	247.435	Ppen12147_c0_seq1	638		ubiquitin-40S ribosomal protein S27a	2.3e-26	0.7285	Pachysolen tannophilus NRRL Y-2460	ODV97900	.
11.2915	354.963	85.029	Ppen13216_c0_seq1	717	SP	---NA---					.
17.0201	353.918	419.558	Ppen13338_c0_seq1	653		histone H3.3	6.9e-92	0.9583	Fasciola hepatica	PIS88409	.
18.1475	351.973	348.668	Ppen17336_c0_seq1	748	SP	C-type lectin	5.8e-11	0.44	Rotylenchulus reniformis	AFM37310	.
24.9288	351.477	475.822	Ppen13392_c0_seq1	895		large subunit ribosomal protein 6	5.4e-92	0.753	Onchocerca flexuosa	OZC09687	.
24.7321	351.277	82.6998	Ppen16107_c0_seq10	1547		cuticle preprocollagen	1.3e-34	0.9375	Meloidogyne incognita	AAC47437	.
31.0963	350.422	359.468	Ppen15846_c0_seq1	1269		beta-galactoside-binding lectin	2.3e-178	0.9496	Toxocara canis	KHN77810	.
24.4889	350.306	423.165	Ppen12653_c0_seq1	908	SP	FMRFamide-like peptide 11	2.8e-09	0.5904	Radopholus similis	ABU94332	.
23.6209	349.082	449.221	Ppen13881_c0_seq2	865		---NA---					.
30.9205	348.917	595.395	Ppen13192_c0_seq1	968		large subunit ribosomal protein 2	5.6e-156	0.9423	Koerneria sp. 2 VS-2014	AIL48319	.
20.1688	348.03	325.803	Ppen14681_c0_seq1	849	SP	---NA---					.
15.7255	345.854	163.758	Ppen12811_c0_seq1	895	SP	Protein CBG29112	6.4e-15	0.5116	Oesophagostomum dentatum	KHJ85643	.
8.64584	344.489	376.72	Ppen5163_c0_seq1	351	SP	---NA---					.
11.472	343.632	374.62	Ppen5159_c0_seq1	471	SP	hypothetical protein	1.4e-07	0.6066	Francisella sp. FSC1006	WP_040008390;AIT09032	.
22.8628	343.016	492.213	Ppen14011_c0_seq1	799		CRE-SNB-1 protein	3.2e-39	0.7984	Caenorhabditis remanei	XP_003112326;EFP10847	.
28.7765	342.834	156.302	Ppen12228_c0_seq4	1622		cuticlin 1	0	0.7868	Dirofilaria immitis	AAQ04694	.
17.8209	342.635	335.386	Ppen10295_c0_seq1	762		60S ribosomal protein L13a	8.5e-100	0.8317	Brugia malayi	CTP81194	.
99.7509	342.073	451.998	Ppen15407_c1_seq4	3646		vinculin family protein	0	0.8349	Strongyloides ratti	CEF60655	.
29.1714	341.614	341.896	Ppen15615_c0_seq1	1262	SP	cathepsin B	1.8e-99	0.6409	Heterodera avenae	AVA09648	.
71.0411	341.545	323.735	Ppen15367_c0_seq1	3082		---NA---					.
10.9477	341.376	197.384	Ppen15048_c0_seq1	575		---NA---					.
28.42	338.858	441.335	Ppen12149_c0_seq1	1061		60S ribosomal protein L19	1.7e-86	0.933	Wuchereria bancrofti	EJW86059	.
16.3978	337.969	507.659	Ppen12898_c0_seq3	581		---NA---					.
45.4057	336.736	270.391	Ppen15018_c0_seq1	2192	SP	calcium-dependent protein kinase 29-like	6e-11	0.4076	Eurytemora affinis	XP_023343538	.
23.9743	335.356	257.858	Ppen12874_c0_seq1	1134	SP	nematode cuticle collagen domain protein	1.1e-29	0.8061	Ancylostoma ceylanicum	EYC31354	.
31.7429	334.967	305.94	Ppen16342_c1_seq6	1459		---NA---					.
5.48226	334.758	22.4289	Ppen9405_c0_seq1	404	SP	---NA---					.
7.55703	333.935	98.5597	Ppen8901_c0_seq1	494		ATPase, F0 complex, subunit E, mitochondrial family-containing protein	9.2e-22	0.596	Strongyloides ratti	CEF69040	.
17.1392	331.863	467.363	Ppen12898_c0_seq8	641		---NA---					.
79.4598	331.746	316.274	Ppen16362_c0_seq2	3524		amyloid A4 extracellular domain protein	6.7e-101	0.8135	Toxocara canis	KHN70979	.
10.034	331.601	140.158	Ppen14367_c0_seq2	597		60S ribosomal protein L27a	3.4e-68	0.9388	Onchocerca flexuosa	OZC07780	.
21.8447	331.595	285.517	Ppen10301_c0_seq1	1009		40S ribosomal protein S4	4.1e-142	0.9219	Loa loa	XP_020302803;EFO22880	.
16.5269	329.493	512.754	Ppen12079_c0_seq1	571		large subunit ribosomal protein 32	2.4e-78	0.9552	Onchocerca flexuosa	OZC06129	.
13.8	329.264	245.003	Ppen14407_c0_seq1	709	SP	Transthyretin-like family protein	1.1e-73	0.903	Meloidogyne javanica	AKV89653	.
10.3808	329.168	189.8	Ppen13319_c0_seq1	573		cytochrome oxidase c subunit VIb	9.5e-46	0.7479	Ancylostoma ceylanicum	EPB66825	.
127.561	328.416	239.798	Ppen16512_c0_seq3	6474		myosin head	0	0.8911	Ancylostoma ceylanicum	EYC06558	.
17.1214	328	192.627	Ppen3293_c0_seq1	933		Elongation factor 1-beta	1.8e-66	0.6518	Pristionchus pacificus	PDM77939	.
19.17	327.859	423.492	Ppen11506_c0_seq1	749		small subunit ribosomal protein 7	4.6e-90	0.8519	Koerneria luziae	AIL48420	.
4.95324	327.203	263.803	Ppen6_c1_seq1	237		ATP synthase F0 subunit 6 (mitochondrion)	6e-41	1	Chlamydia trachomatis	CRH45366;CRH48229;CRH46277	.
32.6412	324.573	306.633	Ppen15121_c0_seq1	1491		phosphopyruvate hydratase	0	0.8778	Caenorhabditis nigoni	PIC45558	.
10.4168	324.525	118.993	Ppen12309_c0_seq1	680	SP	HLH domain-containing protein	1.3e-08	0.4746	Pristionchus pacificus	PDM69250	.
6.3701	324.27	104.373	Ppen10431_c0_seq1	410		---NA---					.
20.6708	321.827	324.576	Ppen16665_c0_seq1	939		GTP-binding nuclear protein Ran	1.7e-134	0.9717	Strongyloides ratti	CEF66797	.
37.9579	321.01	450.024	Ppen15407_c1_seq2	1408		Protein CBR-DEB-1, isoform b	1.2e-122	0.7459	Strongyloides ratti	CEF60655	.
29.0745	320.694	499.242	Ppen15360_c0_seq1	1053		60S ribosomal protein L18	1e-83	0.8413	Lingula anatina	XP_013398405	.
5.79667	320.69	89.0415	Ppen3273_c0_seq1	382		60S ribosomal protein L37a	3.5e-49	0.9341	Toxocara canis	KHN74371	.
25.8363	320.147	165.611	Ppen12228_c0_seq2	1503		cuticlin 1	0	0.8342	Meloidogyne artiellia	CAA65452	.
24.6384	319.851	255.452	Ppen15078_c1_seq1	1210		60S ribosomal protein L4	0	0.8808	Toxocara canis	KHN77214	.
9.78305	317.695	115.153	Ppen12549_c0_seq1	646		cytochrome c oxidase subunit Va	5.3e-74	0.7688	Haemonchus contortus	CDJ94469	.
11.5371	317.067	93.7839	Ppen12051_c0_seq1	785		---NA---					.
7.61784	317	175	Ppen11206_c0_seq1	686	SP	---NA---					.
24.3119	316.361	232.099	Ppen13456_c0_seq1	1260		hypothetical protein Tcan_05117	4.3e-61	0.7087	Toxocara canis	KHN83443	.
17.0637	316.219	392.067	Ppen13107_c0_seq1	708		40S ribosomal protein S9	1.5e-99	0.9345	Onchocerca flexuosa	OZC07505	.
21.5912	316.158	705.8	Ppen10288_c0_seq1	626		40S ribosomal protein S15	3.4e-74	0.8652	Strongyloides ratti	CEF68576	.
74.8502	313.755	239.639	Ppen16406_c0_seq1	3892		CoA binding domain protein	0	0.9153	Toxocara canis	KHN81681	.
34.086	312.441	448.56	Ppen14446_c0_seq2	1279		---NA---					.
28.6621	311.724	158.408	Ppen14630_c1_seq3	1724		ethanolamine utilization protein EutE	1.9e-86	0.6472	Streptomyces canus	WP_059207708;KUN67509	.
18.7498	311.125	237.952	Ppen12169_c0_seq2	982		---NA---					.
16.4893	308.712	296.597	Ppen5028_c0_seq1	795		60S ribosomal protein L13	1.2e-79	0.8495	Toxocara canis	KHN86867	.
6.59481	308.677	83.1749	Ppen24221_c0_seq1	451		---NA---					.
29.5975	307.324	393.081	Ppen12245_c0_seq1	1236		---NA---					.
17.9124	307.061	239.939	Ppen13833_c0_seq1	950		60S ribosomal protein L7a	4.7e-118	0.7835	Onchocerca flexuosa	OZC10954	.
12.1845	305.7	533.595	Ppen14818_c0_seq2	433		---NA---					.
10.7261	305.148	231.583	Ppen11817_c0_seq1	585		---NA---					.
24.2163	304.949	156.74	Ppen12228_c0_seq6	1480		cuticlin 1	0	0.8342	Meloidogyne artiellia	CAA65452	.
16.8627	304.85	217.277	Ppen13363_c0_seq1	908		calponin family repeat-containing domain protein	8.8e-17	0.9149	Caenorhabditis elegans	NP_001021536;CCD70001	.
4.4767	302.392	291.26	Ppen2449_c0_seq1	223		---NA---					.
25.6255	302.062	168.89	Ppen12228_c0_seq1	1545		AF453385_1cuticlin protein	0	0.8258	Meloidogyne artiellia	CAA65452	.
8.73273	300.869	135.743	Ppen14033_c0_seq2	586		putative ATP synthase subunit 9	1.8e-23	0.8495	Caenorhabditis elegans/Caenorhabditis latens/Caenorhabditis briggsae/Caenorhabditis remanei/Caenorhabditis nigoni/Caenorhabditis brenneri	EGT57154;OZF85362;EFP06081;XP_003102202;POM42451;OZG16767;XP_002640963;A8XDX2;CAP30867;PIC41351;Q9BKS0;NP_001022966;CCD73035	.
9.03214	299.186	142.137	Ppen13183_c0_seq1	593		FKBP-type peptidyl-prolyl cis-trans isomerase-12	8.2e-58	0.9074	Toxocara canis	KHN80382	.
15.0217	297.904	127.94	Ppen13512_c0_seq1	985		Ubiquitin-conjugating enzyme E2 L3	2.7e-55	0.84	Toxocara canis	KHN75687	.
20.6672	297.04	311.838	Ppen13556_c0_seq1	971		Methylthioribulose-1-phosphate dehydratase	7.5e-88	0.7861	Heterodera glycines	AAL78223	.
23.138	296.733	809.531	Ppen10278_c0_seq2	633		RNA recognition motif domain containing protein	5.3e-36	0.8481	Ancylostoma ceylanicum	EPB78998	.
9.9294	296.395	249.516	Ppen14033_c0_seq1	537		putative ATP synthase subunit 9	4.5e-28	0.86	Caenorhabditis elegans/Caenorhabditis latens/Caenorhabditis briggsae/Caenorhabditis remanei/Caenorhabditis nigoni/Caenorhabditis brenneri	EGT57154;OZF85362;EFP06081;XP_003102202;POM42451;OZG16767;XP_002640963;A8XDX2;CAP30867;PIC41351;Q9BKS0;NP_001022966;CCD73035	.
15.058	295.47	196.76	Ppen11459_c0_seq1	900	SP	---NA---					.
6.82539	294.176	171.517	Ppen10403_c0_seq1	432		---NA---					.
11.027	293.753	432.265	Ppen4992_c0_seq1	444		Sec61beta family protein	1.4e-23	1	Toxocara canis	KHN82236	.
14.1733	293.694	491.4	Ppen11497_c0_seq1	525		Heat shock protein Hsp-12.2	1.2e-37	0.7387	Lissorhoptrus oryzophilus	AHE77383	.
6.01557	293.683	126.925	Ppen16406_c0_seq2	415		---NA---					.
21.6876	293.554	332.273	Ppen13592_c0_seq1	1004	SP	FMRFamide-related peptide domain containing protein	2.1e-10	0.9714	Strongyloides ratti	CEF71210	.
9.18629	292.209	178.342	Ppen10149_c0_seq1	565		40S ribosomal protein S26	3.5e-51	0.9551	Loa loa	EFO27996;XP_020304097	.
13.9153	292.196	241.688	Ppen4958_c0_seq1	751		Ribosomal RNA processing protein 36 -like protein	6.6e-11	0.6379	Toxocara canis	KHN81739	.
6.77484	291.561	104.575	Ppen11570_c0_seq1	495		---NA---					.
21.0509	291.361	286.163	Ppen14184_c0_seq1	1065		40S ribosomal protein S2	7.9e-131	0.9245	Onchocerca flexuosa	OZC09951	.
29.6163	291.333	274.068	Ppen12384_c0_seq2	1522		Protein-tyrosine phosphatase	1.2e-71	0.5936	Toxocara canis	KHN73613	.
6.44253	291	160	Ppen15689_c0_seq1	1006	SP	trypsin Inhibitor like cysteine rich domain protein	5.6e-16	0.5614	Toxocara canis	KHN84442	.
12.4943	290.846	356.717	Ppen5063_c0_seq1	564		Ubiquinol-cytochrome C reductase complex subunit	4e-35	0.7043	Oesophagostomum dentatum	KHJ80515;KHJ96508	.
34.4946	290.348	348.092	Ppen15442_c0_seq3	1556		---NA---					.
16.5805	289.896	379.953	Ppen9375_c0_seq1	715	SP	flp-14 protein	1.7e-33	0.8242	Radopholus similis	ACN41359	.
6.30825	289.889	433.073	Ppen4278_c0_seq1	258		---NA---					.
18.8014	288.849	272.122	Ppen11252_c0_seq1	988		40S ribosomal protein S3	1.5e-135	0.9087	Diploscapter pachys	PAV89336	.
11.6468	288.717	369.534	Ppen10283_c0_seq1	508		40S ribosomal protein S17	2e-59	0.8607	Brugia malayi	XP_001894318;CDP92208	.
5.38187	286.483	92.1817	Ppen5921_c0_seq1	416	SP	hypothetical protein X798_04981	8.1e-13	0.6543	Onchocerca flexuosa	OZC07985	.
8.73197	285.768	133.873	Ppen12049_c1_seq1	566		---NA---					.
16.2777	285.115	243.652	Ppen11011_c0_seq1	891		NAC domain protein	1.7e-84	0.8947	Pararhizobium sp. XC0140	WP_099868261	.
16.5577	284.174	148.099	Ppen7852_c0_seq1	1121		60S acidic ribosomal protein P0	6.9e-163	0.8438	Onchocerca flexuosa	OZC10920	.
29.5458	283.839	303.525	Ppen3282_c0_seq1	1437		---NA---					.
11.0662	283.714	173.89	Ppen7828_c0_seq1	688	SP	Transthyretin-like protein 5	6.8e-58	0.8651	Radopholus similis	CAM84510	.
38.3821	283.277	362.612	Ppen15033_c0_seq1	1724		Diamine acetyltransferase 2	1.5e-20	0.4362	Solenopsis invicta	XP_011167058	.
31.9593	282.593	239.056	Ppen15601_c0_seq1	1782		CRE-FAT-3 protein	1.5e-162	0.7121	Caenorhabditis nigoni	PIC34870	.
50.788	282.167	331.453	Ppen13992_c0_seq1	2404		heat shock protein 90	0	0.9268	Toxocara cati	ACO55135	.
6.49871	281.899	222.718	Ppen7488_c0_seq1	364		---NA---					.
4.4842	280.222	320.914	Ppen9360_c0_seq1	220		---NA---					.
7.88536	280.183	191.785	Ppen5205_c0_seq1	483		G protein-coupled receptor	3.5e-06	0.5357	Pristionchus pacificus	PDM78076	.
15.0614	280.031	179.048	Ppen13438_c0_seq1	935		putative myoglobin	3e-46	0.7273	Diploscapter pachys	PAV57247	.
30.1774	279.319	396.718	Ppen16129_c0_seq1	1293	SP	putative effector protein	2.8e-162	0.7843	Heterodera avenae	AVA09687;AVA09729	.
31.0184	278.526	352.354	Ppen15442_c0_seq5	1416		---NA---					.
15.8607	278.241	109.276	Ppen16107_c0_seq6	1167		cuticle preprocollagen	1.3e-35	0.9375	Meloidogyne incognita	AAC47437	.
14.1836	278.112	180.188	Ppen12618_c0_seq4	900		---NA---					.
15.5613	277.008	495.54	Ppen3285_c0_seq1	598		40S ribosomal protein S23	4.9e-89	0.958	Caenorhabditis elegans/Caenorhabditis latens/Caenorhabditis briggsae/Caenorhabditis remanei/Caenorhabditis brenneri	EGT40094;EGT46614;XP_003100735;EFP08500;XP_003089194;OZF97359;EFO86464;POM44932;OZG20688;CAP24236;XP_002633652;NP_502365;Q19877;CAA94601	.
7.97158	276.61	155.837	Ppen16848_c0_seq1	499		MED6 mediator sub complex component	8.4e-13	0.5882	Caenorhabditis briggsae/Caenorhabditis nigoni	CAP36378;XP_002637370;PIC27857	.
22.924	276.165	331.343	Ppen15138_c0_seq1	1103		bax inhibitor I	4.6e-59	0.6637	Strongyloides ratti	CEF68508	.
17.1788	275.937	324.476	Ppen10252_c0_seq1	829		single-strand binding family protein	1.1e-23	0.6017	Haemonchus contortus	CDJ91803	.
34.1988	275.238	729.267	Ppen15401_c0_seq1	1008		FMRFamide-related peptide precursor	1e-19	0.5982	Heterodera glycines	AAP02990	.
23.4365	273.9	147.112	Ppen14993_c0_seq1	1571		P40 protein	1.5e-157	0.7486	Toxocara canis	KHN86148	.
27.4293	273.747	275.142	Ppen15602_c0_seq1	1440		CRE-ALDO-2 protein	0	0.9208	Heterodera glycines	AAG47838	.
13.5362	272.878	345.726	Ppen15415_c0_seq8	628		---NA---					.
18.9839	272.359	196.16	Ppen16110_c3_seq5	1165		---NA---					.
9.24296	272.239	225.62	Ppen13490_c0_seq11	542		polyubiquitin	1.9e-57	1	Globodera pallida	CAL30085	.
6.73242	270.409	201.402	Ppen13323_c0_seq6	403		---NA---					.
33.6641	269.445	251.09	Ppen14711_c0_seq1	1872		chaperonin GroL	0	0.9187	Loa loa	XP_020306168;EJD75295	.
14.7465	269.282	223.063	Ppen12618_c0_seq2	874		---NA---					.
39.381	269.154	316.583	Ppen13323_c0_seq2	1939		---NA---					.
19.4847	268.979	658.036	Ppen10375_c0_seq1	626		40S ribosomal protein S13	8.8e-93	0.9536	Toxocara canis	KHN86807	.
12.5843	268.497	462.056	Ppen5087_c0_seq1	502		---NA---					.
35.8631	268.322	334.885	Ppen14426_c0_seq2	1711	SP	cathepsin L-like cysteine proteinase	0	0.8674	Globodera pallida	AAY45869	.
5.61389	268.098	95.3734	Ppen10238_c0_seq1	440	SP	---NA---					.
8.59356	266.473	90.7894	Ppen11964_c0_seq3	699		---NA---					.
6.52419	266.284	134.892	Ppen11463_c0_seq2	471		---NA---					.
42.1959	266.16	307.559	Ppen16416_c0_seq1	2141	SP	---NA---					.
10.0672	264.19	156.164	Ppen10257_c0_seq2	680		---NA---					.
24.8416	264.101	185.963	Ppen15735_c0_seq1	1559		linker histone H1 and H5 family protein	3.7e-26	0.8049	Dictyocaulus viviparus	KJH47450	.
11.3929	263.569	307.185	Ppen15048_c0_seq5	581		---NA---					.
18.9135	263.21	376.506	Ppen8143_c0_seq1	880	SP	FMRFamide-related peptide FLP-1	8.2e-19	0.5662	Heterodera avenae	AVA09643	.
8.24343	262.712	121.778	Ppen12426_c0_seq1	621	SP	Transthyretin-like family protein	6.2e-59	0.8361	Onchocerca flexuosa	OZC07564	.
8.69353	261.896	145.5	Ppen14325_c0_seq3	599		Ubiquitin-60S ribosomal protein L40	8.3e-82	0.9918	Toxocara canis	KHN82029	.
9.63107	260.797	184.979	Ppen13232_c0_seq1	602		40S ribosomal protein S11	7.2e-92	0.9114	Onchocerca flexuosa	OZC10901	.
7.29902	260.379	90.3255	Ppen10384_c0_seq1	582		tRNA-specific adenosine deaminase 2	2.2e-57	0.7455	Loa loa	EFO22398;XP_003141672	.
7.09115	260.371	292.259	Ppen16024_c0_seq1	364		---NA---					.
5.19258	260.291	113.146	Ppen11463_c0_seq1	401		---NA---					.
3.38587	259.939	21.5408	Ppen15273_c0_seq3	334		---NA---					.
14.1148	259.842	134.706	Ppen11547_c0_seq1	975		---NA---					.
12.1161	259.715	138.378	Ppen4793_c0_seq1	849		mitochondrial import inner membrane translocase subunit Tim17-A-like	7.3e-53	0.707	Capitella teleta	ELT91585	.
15.2757	258.985	278.887	Ppen15415_c0_seq5	819		---NA---					.
25.2952	258.805	277.276	Ppen15602_c0_seq2	1356		CRE-ALDO-2 protein	0	0.9208	Heterodera glycines	AAG47838	.
9.0549	257.372	126.478	Ppen14325_c0_seq1	679		50S ribosomal protein L40e	6.8e-66	0.8986	Saprolegnia diclina VS20	XP_008610333;EQC36227	.
8.49586	257.156	193.942	Ppen12298_c0_seq1	546		10 kDa heat shock protein, mitochondrial	9.1e-50	0.7214	Brugia malayi	CRZ23183	.
14.7361	256.604	286.957	Ppen13356_c0_seq1	789		2-cysteine peroxiredoxin	6.9e-122	0.9442	Meloidogyne incognita	ACZ67203	.
6.99566	256.416	182.202	Ppen16841_c0_seq1	437		40S ribosomal protein S21	1.1e-32	0.7901	Caenorhabditis briggsae/Caenorhabditis nigoni	XP_002641918;Q612Q9;CAP34535;PIC38280	.
12.596	256.393	257.408	Ppen9713_c0_seq1	722		Profilin	9.6e-57	0.8647	Heterodera avenae	AVA09668	.
26.5098	256.018	420.532	Ppen9913_c0_seq1	1139		Serine/threonine-protein phosphatase PP1-beta	0	0.9669	Dictyocaulus viviparus	KJH48333	.
29.5824	255.437	268.558	Ppen15229_c0_seq1	1641	SP	calreticulin 1	0	0.9391	Pratylenchus goodeyi	AIW66697	.
11.8164	255.189	138.085	Ppen11098_c0_seq1	829		copper/zinc superoxide dismutase	9.5e-76	0.7582	Caenorhabditis remanei	XP_003113480;EFP07392;POM33401	.
42.6068	255.079	267.985	Ppen15664_c0_seq1	2369		synaptotagmin-4	1.6e-43	0.5769	Apis mellifera	XP_393448	.
7.88582	255.012	252.513	Ppen10979_c0_seq1	450		40S ribosomal protein S28	1.7e-24	0.9811	Placozoa sp. H4	AGH70211	.
32.6131	253.946	180.846	Ppen13585_c0_seq1	2136		Transketolase domain containing protein	0	0.8115	Haemonchus contortus	CDJ88137;CDJ97374	.
12.678	253.12	260.252	Ppen11599_c0_seq2	722		ARD/ARD' family protein	6.4e-71	0.8365	Diploscapter pachys	PAV61937	.
3.31097	252.811	21.2859	Ppen3252_c0_seq1	338		LYR motif-containing protein 5	4.2e-30	0.8228	Caenorhabditis nigoni	PIC26807	.
2.379	252.535	0	Ppen29564_c0_seq1	271		---NA---					.
12.0352	252.387	162.43	Ppen13643_c0_seq1	830		CS domain protein	6e-23	0.6633	Necator americanus	ETN76125;XP_013298352	.
7.89392	251.81	115.209	Ppen14325_c0_seq4	602		Ubiquitin-60S ribosomal protein L40	7.2e-82	0.9918	Toxocara canis	KHN82029	.
14.7713	251.278	396.248	Ppen9950_c0_seq1	657		gamma-aminobutyric acid receptor-associated protein	2.8e-76	0.9435	Teladorsagia circumcincta	PIO72264	.
25.0204	251.214	207.707	Ppen16454_c2_seq3	1578		tubulin alpha chain	0	0.9818	Dictyocaulus viviparus	KJH43044	.
8.77717	251.017	132.751	Ppen3240_c0_seq1	657		COP9 signalosome complex subunit 7a	1.1e-14	0.5098	Zootermopsis nevadensis	XP_021933433;KDR12141	.
9.91627	250.936	126.787	Ppen12342_c0_seq1	759		lipocalin/cytosolic fatty-acid binding protein family protein	7.5e-45	0.6716	Toxocara canis	KHN75186	.
7.14119	250	268	Ppen15554_c1_seq3	1170	SP	expansin B3	4.3e-44	0.6906	Heterodera glycines	ADL29728	.
20.8356	249.835	202.216	Ppen15238_c0_seq2	1336		---NA---					.
19.1572	249.59	236.579	Ppen16110_c3_seq6	1138		---NA---					.
31.5715	248.945	567.574	Ppen15641_c0_seq1	1139		Adducin-related protein 1	1e-112	0.7439	Loa loa	EFO17955;XP_020301648	.
13.0858	248.803	319.247	Ppen10199_c0_seq1	658		ribosomal L28e protein	1.4e-35	0.686	Toxocara canis	KHN75269	.
2.78814	248.086	132.522	Ppen11332_c0_seq5	201		---NA---					.
16.4117	246.926	113.373	Ppen14962_c0_seq1	1280		nematode cuticle collagen domain protein	8.3e-26	0.7188	Dictyocaulus viviparus	KJH53734	.
9.05788	246.861	433.525	Ppen9484_c0_seq2	392		---NA---					.
7.75029	246.205	94.5073	Ppen12568_c0_seq1	651		Protein CBG22717	1.6e-28	0.7153	Caenorhabditis brenneri	EGT32166	.
13.657	245.477	197.198	Ppen9432_c0_seq2	909		---NA---					.
6.93808	244.199	103.822	Ppen4532_c0_seq1	577		---NA---					.
24.6391	243.224	214.125	Ppen15442_c0_seq6	1540		---NA---					.
23.2524	242.338	176.967	Ppen14261_c0_seq2	1578		Eukaryotic initiation factor 4A	0	0.8956	Toxocara canis	KHN88002	.
6.97468	241.031	329.295	Ppen8955_c0_seq1	363	SP	---NA---					.
15.7256	240.915	382.044	Ppen13490_c0_seq4	730		ubiquitin family protein	5.3e-104	0.9935	Globodera pallida	CAL30085	.
12.6908	240.65	236.301	Ppen12262_c0_seq1	779		large subunit ribosomal protein 10	2.1e-136	0.9439	Loa loa	XP_003139952;EFO24119	.
15.7357	238.724	273.961	Ppen11243_c0_seq1	899		Actin-depolymerizing factor 1, isoforms a/b	1.1e-82	0.9091	Toxocara canis	KHN74098	.
8.7732	238.703	179.883	Ppen16928_c0_seq1	609		---NA---					.
5.26126	238.251	30.4112	Ppen12239_c0_seq1	551	SP	---NA---					.
10.6274	237.812	315.525	Ppen13405_c0_seq1	557	SP	CRE-NLP-10 protein	1.2e-11	0.8163	Meloidogyne incognita	APU93374	.
18.7496	237.731	220.97	Ppen18408_c0_seq1	1150		oxidoreductase, short chain dehydrogenase/reductase family protein	9.1e-174	0.8816	Heterodera glycines	ABC59299	.
7.54302	237.544	229.7	Ppen758_c0_seq1	463		---NA---					.
10.0198	237.527	145.755	Ppen12547_c0_seq1	726		Hypothetical protein SRAE_2000031000	4.1e-19	0.807	Strongyloides ratti	CEF65633	.
12.4145	237.213	91.4845	Ppen14608_c0_seq2	1052		Probable enoyl-CoA hydratase, mitochondrial	3.8e-127	0.8172	Ancylostoma ceylanicum	EYC00922	.
3.52162	237.116	15.8376	Ppen12160_c3_seq1	345		---NA---					.
8.21438	236.32	270.326	Ppen12291_c0_seq3	467	SP	---NA---					.
8.24369	235.395	199.552	Ppen13982_c0_seq1	544		---NA---					.
4.8828	235	115	Ppen11550_c0_seq2	1734	SP	superoxide dismutase [Cu-Zn]	8.7e-53	0.7333	Radopholus similis	ANW72267	.
9.54739	234.65	136.941	Ppen12576_c0_seq3	719		hypothetical protein LOAG_16376	4.1e-06	0.7209	Loa loa	EJD76699;XP_020307483	.
31.0314	234.231	226.585	Ppen13323_c0_seq4	1914	SP	---NA---					.
22.4621	233.563	225.341	Ppen15726_c0_seq1	1407		4-hydroxyphenylpyruvate dioxygenase	0	0.8223	Diploscapter pachys	PAV61162	.
6.49609	233.263	106.23	Ppen9211_c0_seq1	551		---NA---					.
8.61331	232.917	135.633	Ppen11964_c0_seq1	675		---NA---					.
29.3357	232.49	175.59	Ppen14462_c0_seq1	2101		basic region leucine zipper	4.1e-09	0.641	Dictyocaulus viviparus	KJH53469	.
26.6557	231.738	190.488	Ppen13018_c0_seq2	1810		polycomb group protein Pc-like	3.8e-18	0.8214	Dendroctonus ponderosae	ERL92538;ENN75397	.
17.3471	231.603	112.013	Ppen13780_c0_seq1	1444		---NA---					.
21.918	231.563	674.226	Ppen10278_c0_seq3	733		RNA recognition motif domain containing protein	6.4e-34	0.7889	Necator americanus	ETN73711;XP_013295938	.
10.8873	231.547	117.931	Ppen8861_c0_seq1	896	SP	---NA---					.
2.70739	231.349	103.264	Ppen20002_c0_seq1	227	SP	---NA---					.
16.543	230.503	303.346	Ppen13885_c0_seq1	898		TPMQRSSMVRF-amide 2	4.6e-28	0.9839	Meloidogyne incognita	AAX48771	.
1.70917	230.502	0	Ppen11758_c1_seq1	212		---NA---					.
13.6008	230.19	178.656	Ppen5790_c0_seq2	970		CX module	2.2e-36	0.7545	Ancylostoma ceylanicum	EYC01737	.
5.8894	229.445	130.059	Ppen10357_c0_seq2	469		---NA---					.
8.12414	228.693	406.457	Ppen16753_c0_seq1	365		large subunit ribosomal protein 29	8.8e-26	0.9167	Oigolaimella attenuata	ACV20956	.
13.7696	228.564	1336.99	Ppen15058_c0_seq1	269		---NA---					.
6.19989	228.308	168.513	Ppen8975_c0_seq1	451		---NA---					.
24.7568	227.981	606.518	Ppen10278_c0_seq4	897		RNA recognition motif domain containing protein	2.8e-33	0.7889	Necator americanus	ETN73711;XP_013295938	.
9.33033	227.777	434.666	Ppen7528_c0_seq1	406		Protein translation factor SUI1 -like protein	8.4e-70	0.9459	Loa loa	XP_020301733;EFO18374	.
13.1194	227.728	139.939	Ppen12809_c0_seq1	1014	SP	Putative metalloproteinase inhibitor tag-225	3.6e-69	0.8117	Heterodera glycines	AAF76926	.
19.9353	227.222	193.521	Ppen16290_c0_seq2	1386	SP	renin	1.7e-17	0.411	Loxodonta africana	XP_023404068	.
22.108	226.77	462.316	Ppen16746_c0_seq1	951	SP	surfactant protein B	5.7e-73	0.6708	Steinernema carpocapsae	ADZ30826;ADG63466	.
11.2553	225.61	129.665	Ppen13348_c0_seq2	896		putative galectin protein 10	3.7e-66	0.8592	Globodera rostochiensis	AAB61596	.
10.1026	224.83	121.482	Ppen12373_c0_seq2	832		peptidyl-prolyl cis-trans isomerase, cyclophilin-type	2.2e-98	0.9591	Ancylostoma ceylanicum	EPB76193	.
3.79276	224.502	49.4951	Ppen3567_c0_seq1	391		---NA---					.
21.7078	223.934	466.596	Ppen7602_c0_seq1	926	SP	FMRFamide-related peptide FLP-18 precursor	1.9e-49	0.7358	Meloidogyne incognita	AAW56943	.
9.90855	223.916	285.085	Ppen14367_c0_seq1	575		60S ribosomal protein L27a	2.6e-68	0.9388	Onchocerca flexuosa	OZC07780	.
6.37205	223.594	211.32	Ppen8807_c0_seq1	421		NADH Ubiquinone Oxidoreductase	1.3e-24	0.8806	Caenorhabditis nigoni	PIC31848	.
16.831	223.404	58.3256	Ppen16065_c0_seq1	1665	SP	Cathepsin Z	1.7e-129	0.7762	Strongyloides ratti	CEF66449	.
34.3992	222.858	122.267	Ppen16237_c0_seq1	2812		MuSashI (fly neural) family	8.4e-126	0.8745	Loa loa	XP_020307439;EJD76653	.
28.573	222.809	270.045	Ppen16060_c0_seq1	1698		---NA---					.
27.7662	221.893	267.861	Ppen11733_c0_seq1	1600		TWinFilin actin binding protein homolog	2.2e-101	0.6292	Strongyloides ratti	CEF59376	.
26.1705	221.316	225.821	Ppen16868_c0_seq1	1715	SP	eukaryotic aspartyl protease	0	0.8367	Meloidogyne incognita	ABC88426	.
11.612	220.831	90.6167	Ppen14608_c0_seq1	1047		Probable enoyl-CoA hydratase, mitochondrial	3.7e-128	0.8088	Ancylostoma ceylanicum	EYC00922	.
12.4959	220.662	175.759	Ppen5158_c0_seq1	896		---NA---					.
22.9571	220.277	111.909	Ppen16494_c0_seq2	2003	SP	Fatty-acid amide hydrolase 2	1.4e-88	0.5556	Strongyloides ratti	CEF68470	.
12.2544	220.116	355.076	Ppen13173_c0_seq1	624		---NA---					.
19.7358	220.106	231.47	Ppen16130_c0_seq1	1261		hypothetical protein Tcan_10268	4.4e-61	0.634	Toxocara canis	KHN70656	.
4.65009	220.002	85.1841	Ppen16362_c0_seq1	410		---NA---					.
16.5646	219.598	101.08	Ppen3292_c0_seq1	1500	SP	major allergen	1.1e-84	0.6527	Toxocara canis	KHN83445	.
4.04307	219.076	253.143	Ppen12903_c0_seq1	248		---NA---					.
12.8019	218.749	168.731	Ppen13348_c0_seq1	917		putative galectin protein 10	4.7e-66	0.8592	Globodera rostochiensis	AAB61596	.
10.332	218.19	138.491	Ppen12572_c0_seq1	839		putative cytochrome b5	1.4e-41	0.7586	Oesophagostomum dentatum	KHJ86845	.
2.2204	218.001	0	Ppen42918_c0_seq1	293		---NA---					.
11.545	216.91	130.587	Ppen11098_c0_seq2	916		CRE-SOD-1 protein	2.8e-74	0.8291	Ditylenchus destructor	AGI95994	.
11.4632	216.907	68.7081	Ppen14032_c0_seq1	1080		tetratricopeptide repeat protein	2.1e-43	0.5559	Diploscapter pachys	PAV61829	.
8.50859	216.804	225.022	Ppen11520_c0_seq1	554		---NA---					.
14.6701	216.115	345.727	Ppen10132_c0_seq1	767		Bm-DAP-1 protein	5.4e-11	0.5851	Onchocerca flexuosa	OZC06385	.
3.05373	216.099	52.1967	Ppen12363_c0_seq3	335		DnaJ domain protein	5.7e-15	0.6136	Teladorsagia circumcincta	PIO68352	.
2.64426	215.889	23.7652	Ppen6687_c0_seq1	317		---NA---					.
3.97276	214.925	110.786	Ppen7830_c0_seq1	355		---NA---					.
33.1087	214.617	247.917	Ppen13388_c0_seq1	2059	SP	---NA---					.
13.9493	214.224	295.903	Ppen12155_c0_seq1	795		large subunit ribosomal protein 1	5e-114	0.9116	Vicugna pacos	XP_015089808	.
5.27838	213.747	131.781	Ppen12159_c0_seq1	438		---NA---					.
36.8694	213.044	143.746	Ppen15588_c0_seq2	3000		---NA---					.
23.391	212.639	185.337	Ppen13018_c0_seq1	1694		polycomb group protein Pc-like	3.3e-18	0.8214	Dendroctonus ponderosae	ERL92538;ENN75397	.
13.9867	211.967	165.313	Ppen14930_c0_seq1	1083		RAB family	3.2e-132	0.9369	Ancylostoma ceylanicum	EPB68797	.
18.5968	211.576	264.82	Ppen11829_c0_seq1	1132		---NA---					.
6.55289	211.569	199.358	Ppen15048_c0_seq2	458		---NA---					.
20.5759	211.44	113.544	Ppen14427_c0_seq1	1812		V-type ATPase, B subunit	0	0.9475	Toxocara canis	KHN85066	.
17.4722	210.512	325.277	Ppen16592_c0_seq1	963	SP	glutathione peroxidase	2.6e-137	0.8429	Globodera rostochiensis	AHW98769	.
6.03905	210.332	154.942	Ppen16557_c0_seq1	478	SP	---NA---					.
23.4697	209.923	232.195	Ppen15945_c0_seq2	1539		---NA---					.
23.9552	208.673	306.353	Ppen12047_c0_seq1	1384		cAMP-regulated phosphoprotein/endosulfine region	3.8e-27	0.5569	Teladorsagia circumcincta	PIO70357	.
10.192	208.561	197.927	Ppen4958_c0_seq2	730		Ribosomal RNA processing protein 36 -like protein	6.7e-11	0.6379	Toxocara canis	KHN81739	.
6.76041	208.528	611.558	Ppen6_c0_seq1	244		ATP synthase F0 subunit 8 (mitochondrion)	2.2e-23	1	Chlamydia abortus	SFW04473;SGW63374;SFW06687;SGA30603;SFW05579;SGW51883;SGA30764;SGA28097;SFW05829	.
19.0001	207.92	136.476	Ppen15015_c0_seq1	1617	SP	---NA---					.
17.5908	207.849	202.677	Ppen15415_c0_seq7	1236		---NA---					.
6.63489	207.161	186.882	Ppen13168_c0_seq1	501		60S ribosomal protein L31	6.9e-55	0.916	Agrilus planipennis	XP_018332019;XP_018332020;XP_018332018;XP_018332021	.
6.44659	207.022	110.741	Ppen13238_c0_seq1	594		MLP/CRP family (Muscle LIM Protein/Cysteine-rich Protein)	1.1e-56	0.8246	Caenorhabditis elegans/Caenorhabditis latens/Caenorhabditis briggsae/Caenorhabditis remanei	POM30074;OZG09007;CAP28755;NP_498300;CCD69978	.
4.36257	206.991	86.2231	Ppen7721_c2_seq1	405		hypothetical protein ANCDUO_09094	8.4e-11	0.7143	Ancylostoma duodenale	KIH60646	.
18.225	206.951	166.571	Ppen15442_c0_seq2	1400		---NA---					.
26.1579	206.82	181.853	Ppen15595_c0_seq1	1962		Protein CBG03596	1.2e-68	0.7421	Toxocara canis	KHN77577	.
6.2271	206.819	125.17	Ppen13168_c0_seq2	540		60S ribosomal protein L31	8.3e-54	0.8828	Toxocara canis	KHN88676	.
15.464	206.783	190.665	Ppen13205_c0_seq1	1131		40S ribosomal protein SA	3.9e-106	0.7651	Toxocara canis	KHN87370	.
6.36751	206.748	251.494	Ppen10357_c0_seq1	405		---NA---					.
5.08824	206.735	43.0904	Ppen17267_c0_seq1	596		FeS cluster assembly scaffold IscU	3.1e-82	0.8831	Haemonchus contortus	CDJ86564	.
32.196	206.261	222.33	Ppen15982_c0_seq1	2188		intermediate filament tail domain protein	0	0.9312	Heterodera glycines	AAN46118	.
6.29006	206.061	173.802	Ppen10412_c0_seq1	474		40S ribosomal protein S27	1.1e-47	0.9405	Diaphorina citri	XP_008473447;ABG81977	.
13.7193	205.205	188.489	Ppen13690_c0_seq1	1008		14-3-3 protein	1e-157	0.9657	Heterodera glycines	AEG64708	.
5.23118	205.201	32.9635	Ppen12838_c0_seq1	623		nucleolar protein 16 isoform X1	2.2e-23	0.4926	Strongyloides ratti	CEF64006	.
56.2878	205.186	229.221	Ppen16047_c0_seq3	3751		CRE-PQN-22 protein	4.1e-10	0.4743	Ancylostoma duodenale	KIH63992	.
5.39278	205.106	36.3714	Ppen10392_c0_seq1	636		---NA---					.
5.89582	204.546	187.769	Ppen11400_c0_seq1	421		TOM7 family protein	3.4e-12	0.6301	Ancylostoma duodenale	KIH56919	.
6.31321	204.131	116.432	Ppen9806_c0_seq1	571	SP	HMG box	2.8e-21	0.871	Pristionchus pacificus	PDM75633	.
12.4315	204.096	107.728	Ppen16107_c0_seq3	1146		cuticle preprocollagen	1.1e-35	0.9375	Meloidogyne incognita	AAC47437	.
13.5842	203.819	146.276	Ppen13876_c0_seq1	1097		Lysosome-associated membrane glycoprotein	9.2e-48	0.5737	Toxocara canis	KHN88266	.
5.467	203.569	67.714	Ppen10157_c0_seq1	581		ubiquitin-conjugating enzyme E2 L3-like	3.1e-22	0.8966	Branchiostoma belcheri	XP_019631444	.
5.14851	203.221	128.539	Ppen7478_c0_seq1	447		60S ribosomal protein L37a	8.2e-49	0.9341	Toxocara canis	KHN74371	.
10.6179	202.864	211.77	Ppen3280_c0_seq1	743		TspO/MBR family protein	1.1e-27	0.6	Haemonchus contortus	CDJ95476	.
6.91124	202.114	227.353	Ppen9427_c0_seq1	464	SP	---NA---					.
10.6116	202	329	Ppen13447_c0_seq1	1008	SP	pectate lyase 2	7.7e-85	0.6848	Heterodera glycines	ADW77534	.
22.0335	201.99	462.323	Ppen10278_c0_seq1	1001		RNA recognition motif domain containing protein	9.5e-33	0.8462	Ancylostoma duodenale	KIH42250	.
3.06544	201.971	32.0181	Ppen15663_c2_seq1	347		---NA---					.
9.16307	201.925	112.981	Ppen3276_c0_seq1	835		b-cell receptor-associated protein 31-like protein	6.4e-69	0.7455	Diploscapter pachys	PAV61118	.
3.12287	201.683	178.606	Ppen11590_c0_seq3	236		---NA---					.
17.9696	200.889	122.19	Ppen15070_c0_seq1	1561		Lipid droplet localized protein	1.2e-167	0.7482	Caenorhabditis nigoni	PIC24996	.
19.7407	200.36	147.198	Ppen16258_c0_seq4	1615		annexin	1.2e-148	0.8037	Heterodera avenae	AIA08665;AIA08666	.
9.4571	200.22	201.38	Ppen14968_c0_seq1	683		---NA---					.
22.1604	199.935	568.11	Ppen15401_c0_seq2	867		---NA---					.
9.62242	199.853	189.968	Ppen14817_c0_seq1	686		60S ribosomal protein L9	2e-105	0.883	Loa loa	EJD75997;XP_020306826	.
21.3836	199.548	189.536	Ppen14292_c0_seq2	1611		beta-tubulin isotype 2	0	0.9836	Haemonchus contortus	CDJ95960	.
5.22633	198.92	121.947	Ppen6993_c0_seq1	430		---NA---					.
20.6014	198.639	257.446	Ppen14439_c0_seq3	1339		serine/threonine protein phosphatase PP1 isozyme 1	1.1e-114	0.709	Strongyloides ratti	CEF64122	.
15.5788	198.591	231.121	Ppen13995_c0_seq1	1049		plant Late Embryo Abundant (LEA) related	2e-10	0.5248	Polypedilum vanderplanki	BAN67645	.
20.5387	198.5	168.629	Ppen16529_c0_seq4	1606		arginine kinase	0	0.9379	Heterodera glycines	AAO49799	.
10.5764	198.456	133.47	Ppen10296_c0_seq1	914		Eukaryotic translation initiation factor 2 subunit 2	2.4e-98	0.875	Strongyloides ratti	CEF68551	.
15.7516	197.125	262.216	Ppen14007_c0_seq2	1010	SP	transthyretin-like protein 5	1.3e-73	0.8846	Meloidogyne enterolobii	AKV89655	.
18.0501	196.841	205.948	Ppen15415_c0_seq4	1287		---NA---					.
36.7141	196.799	174.563	Ppen14270_c0_seq1	2832		Elongation factor 2	0	0.9343	Pristionchus pacificus	PDM69779	.
9.98615	196.145	116.365	Ppen13695_c0_seq1	948		NAC domain protein	1.5e-72	0.9329	Wuchereria bancrofti	EJW82944	.
14.4199	196.043	216.502	Ppen14460_c0_seq1	991		AN1-like Zinc finger	3.9e-54	0.6277	Haemonchus contortus	CDJ89180	.
16.3433	195.617	461.511	Ppen13439_c0_seq1	745		Galectin, carbohydrate recognition domain and Concanavalin A-like lectin/glucanases superfamily domain and Concanavalin A-like lectin/glucanase, subgroup domain-containing protein	2.2e-24	0.6522	Strongyloides ratti	CEF66290	.
2.96926	195.22	28.8814	Ppen9581_c0_seq1	391		CLUMA_CG014335, isoform A	2.4e-44	0.9398	Drosophila hydei	XP_023165447	.
4.21106	195.188	23.8243	Ppen4730_c0_seq2	560		---NA---					.
8.42307	195.021	152.424	Ppen14078_c0_seq1	706		---NA---					.
14.5029	194.915	179.75	Ppen11590_c0_seq4	1129		---NA---					.
3.18111	194.645	25.2339	Ppen12444_c1_seq1	406		beta,1-4 endoglucanase-1 precursor	6.3e-44	1	Pratylenchus penetrans	BAB68523	.
1.67225	193.91	11.7253	Ppen3694_c0_seq1	233		---NA---					.
22.9862	193.782	141.798	Ppen15665_c0_seq1	1963		malate dehydrogenase, NAD-dependent	9e-175	0.8709	Necator americanus	XP_013301227;ETN79000	.
18.3819	191.887	182.143	Ppen17062_c0_seq1	1383	SP	---NA---					.
7.22059	191.879	149.939	Ppen15853_c0_seq2	615		---NA---					.
31.1511	191.868	170.248	Ppen16334_c0_seq1	2443	SP	heat shock protein 70-C	0	0.9653	Ditylenchus destructor	AFL69919	.
1.79725	191.711	14.3319	Ppen10925_c0_seq1	251		---NA---					.
2.96381	191.491	35.4168	Ppen18981_c0_seq1	329		---NA---					.
9.07734	191.351	158.499	Ppen11590_c0_seq5	759		---NA---					.
14.3311	191.148	162.552	Ppen13822_c0_seq2	1148		---NA---					.
7.08796	190.942	33.4959	Ppen15158_c0_seq2	885		putative phospholipid hydroperoxide glutathione peroxidase	3.6e-81	0.8081	Haemonchus contortus	CDJ89222	.
20.6941	190.833	162.648	Ppen14292_c0_seq1	1712		beta-tubulin isotype 2	0	0.9836	Haemonchus contortus	CDJ95960	.
6.68382	190.602	96.5472	Ppen15238_c0_seq1	670		---NA---					.
15.0947	190.148	257.211	Ppen16374_c0_seq2	1002	SP	---NA---					.
2.71072	189.156	24.1934	Ppen11985_c0_seq1	367		argininosuccinate synthase	7.9e-66	0.9091	Chelatococcus daeguensis	APF38633;WP_071924283	.
17.9421	189.145	300.185	Ppen13073_c0_seq4	1057		ribosomal L18p/L5e family protein	5.2e-148	0.884	Bursaphelenchus xylophilus	ACZ13335	.
1.40592	189.063	0	Ppen12911_c1_seq1	210		---NA---					.
33.4982	188.99	132.142	Ppen15588_c0_seq1	3039		---NA---					.
14.7249	188.918	113.963	Ppen11067_c0_seq1	1399		CK1/WORM6 protein kinase	3.6e-90	0.6192	Ascaris suum	AAP94888	.
28.6436	188.618	354.279	Ppen14175_c0_seq1	1543		serine/threonine-protein phosphatase PP1-alpha	0	0.9783	Loa loa	EFO22113;XP_020302605	.
4.61129	188.503	135.062	Ppen11239_c0_seq1	416		---NA---					.
6.31897	188.347	62.6135	Ppen11861_c0_seq1	730		Putative ATP synthase subunit f, mitochondrial	7.9e-30	0.6282	Strongyloides ratti	CEF68942	.
12.9798	188.289	193.243	Ppen14127_c0_seq1	1002	SP	CRE-NLP-13 protein	7.3e-22	0.6286	Caenorhabditis brenneri	EGT56430	.
11.5527	187.813	163.354	Ppen14771_c0_seq1	952		ubiquitin C	4.5e-52	0.7117	Naegleria gruberi/Naegleria gruberi strain NEG-M	EFC39854;XP_002672598	.
19.9831	187.784	165.524	Ppen11920_c0_seq1	1637		carboxyl transferase domain protein	4.4e-53	0.4793	Strongyloides ratti	CEF71468	.
6.32286	187.716	72.6502	Ppen11615_c0_seq1	646		---NA---					.
17.5254	187.711	164.459	Ppen12384_c0_seq4	1450		Protein-tyrosine phosphatase	7.1e-72	0.5936	Toxocara canis	KHN73613	.
16.4359	187.542	399.164	Ppen5129_c0_seq1	832		BMA-PQN-80, isoform o	2.4e-27	0.609	Loa loa	EFO25303;XP_020303386	.
52.7664	187.286	219.127	Ppen16047_c0_seq2	3778		CRE-PQN-22 protein	3.8e-10	0.4276	Ancylostoma ceylanicum	EYB84839	.
12.0237	187.187	248.091	Ppen12690_c0_seq1	802		CRE-FTN-2 protein	6.6e-80	0.8229	Caenorhabditis latens	OZG17507	.
4.03559	186.102	40.1169	Ppen11550_c0_seq1	521		superoxide dismutase [Cu-Zn]	2e-18	0.8197	Jaculus jaculus	XP_004654496	.
38.1597	186.079	159.13	Ppen16404_c0_seq2	3119		glycosyl hydrolase family 31 protein	0	0.6609	Toxocara canis	KHN85505	.
21.0497	185.549	202.576	Ppen16454_c2_seq6	1572		tubulin alpha chain	0	0.9711	Haemonchus contortus	CDJ88735	.
8.50949	185.424	315.216	Ppen13168_c0_seq3	498		60S ribosomal protein L31	2.2e-55	0.916	Heliconius melpomene cythera	AEL28863	.
6.23503	185.407	86.0752	Ppen14968_c0_seq3	645		---NA---					.
8.04812	185.266	446.866	Ppen10979_c0_seq2	379		40S ribosomal protein S28	3.1e-25	0.9811	Placozoa sp. H4	AGH70211	.
4.94438	185.001	32.5592	Ppen10992_c0_seq1	632	SP	---NA---					.
6.44378	184.719	106.689	Ppen5018_c0_seq1	632		Profilin-3	1.7e-66	0.873	Heterodera avenae	AVA09728	.
10.7894	184.453	271.55	Ppen13905_c0_seq1	704		Transcriptional Coactivator p15 family protein	3e-16	0.76	Phialophora americana	KIW69064;KIW69065	.
6.2545	184.231	94.9801	Ppen3234_c0_seq1	652		histidine triad domain protein	1e-58	0.7842	Ancylostoma duodenale	KIH51082	.
9.09549	184.222	239.594	Ppen10383_c0_seq1	626		myosin-2 essential light chain	1.2e-72	0.8671	Loa loa	XP_003143822;EFO20246	.
11.7039	184.045	155.614	Ppen14352_c0_seq1	1001		electron transfer flavoprotein subunit beta	1.3e-113	0.8372	Pristionchus pacificus	PDM67058	.
41.3341	183.353	173.574	Ppen8660_c0_seq1	3387		CRE-CPR-6 protein	3.3e-172	0.8452	Haemonchus contortus	CDJ83480	.
13.417	183.151	126.594	Ppen13956_c0_seq1	1216		malate dehydrogenase	1.4e-155	0.8391	Bursaphelenchus xylophilus	ACZ13336	.
10.0783	182.926	74.8982	Ppen10247_c0_seq1	1086		hypothetical protein B9Z55_003041	4.5e-10	0.6538	Caenorhabditis nigoni	PIC53262	.
4.75462	182.417	32.2888	Ppen15477_c0_seq10	626		core histone H2A/H2B/H3/H4	8.1e-56	0.9709	Dictyocaulus viviparus	KJH47177;KJH43258;KJH43261	.
17.8959	181.966	160.49	Ppen12795_c0_seq1	1496		BMA-EEF-1G, isoform d	4.1e-173	0.7541	Loa loa	EFO22321;XP_003141751	.
3.97464	181.906	102.1	Ppen4986_c0_seq1	414	SP	---NA---					.
30.4846	181.878	216.553	Ppen16024_c0_seq3	2238		---NA---					.
4.67126	181.857	95.3807	Ppen10359_c0_seq1	464		LIM domain-containing protein, variant	1.1e-07	0.5696	Onchocerca flexuosa	OZC11241	.
17.2992	181.785	245.921	Ppen15157_c0_seq1	1193		---NA---					.
19.3685	181.539	130.41	Ppen14690_c0_seq1	1771		Transaldolase	9.6e-152	0.8375	Caenorhabditis briggsae	XP_002634120	.
7.23507	181.429	138.525	Ppen3331_c0_seq2	642		---NA---					.
19.7357	181.313	262.046	Ppen16220_c0_seq6	1303		Sperm Meiosis PDZ domain containing proteins	8.1e-45	0.56	Diploscapter pachys	PAV58631	.
15.3803	181.239	118.416	Ppen16110_c3_seq4	1466		FERM PH-like domain protein	1.5e-34	0.8113	Toxocara canis	KHN80289	.
4.27119	181	266	Ppen10080_c0_seq1	559	SP	---NA---					.
1.6755	180.871	3.06276	Ppen16367_c0_seq1	223		---NA---					.
5.61806	180.822	58.8505	Ppen5194_c0_seq1	635		---NA---					.
18.4735	180.792	157.765	Ppen7805_c0_seq1	1587		oxidoreductase, zinc-binding dehydrogenase family protein	7.4e-179	0.9101	Brugia malayi	XP_001902359	.
8.97488	180.749	234.695	Ppen16316_c0_seq4	633	SP	Tyrosine-protein phosphatase	6.9e-30	0.6429	Caenorhabditis remanei	OZF81249	.
86.4143	180.65	266.327	Ppen16519_c0_seq30	5672		camk/mapkapk/mnk protein kinase	0	0.9083	Meloidogyne artiellia	CAD56895	.
22.5491	180.445	403.73	Ppen10278_c0_seq5	1165		RNA recognition motif domain containing protein	3e-32	0.8462	Ancylostoma duodenale	KIH42250	.
12.8173	180.246	540.701	Ppen5173_c0_seq1	527		Protein FAM32A	1.7e-26	0.8267	Pristionchus pacificus	PDM64788	.
4.62032	179.932	29.873	Ppen5744_c0_seq1	637		U1 small nuclear ribonucleoprotein C	1.3e-33	0.8472	Toxocara canis	KHN77479	.
2.19393	179.845	0	Ppen6540_c0_seq1	285		---NA---					.
82.9643	179.808	248.653	Ppen16519_c0_seq31	5641	SP	camk/mapkapk/mnk protein kinase	0	0.9083	Meloidogyne artiellia	CAD56895	.
11.8586	179.78	111.896	Ppen16107_c0_seq9	1152		Collagen alpha-5(IV) chain	2.8e-38	0.9259	Caenorhabditis briggsae/Caenorhabditis nigoni	XP_002633303;CAP26330;PIC34261	.
16.3478	178.825	123.926	Ppen15667_c0_seq1	1571		Aldehyde dehydrogenase	1.5e-175	0.7383	Ancylostoma ceylanicum	EPB68308;EYC36858	.
9.81919	178.763	141.295	Ppen8861_c0_seq2	864		---NA---					.
7.25696	178.122	93.6249	Ppen13502_c0_seq1	774	SP	hypothetical protein WR25_04347	7.5e-10	0.4667	Diploscapter pachys	PAV92386	.
4.68172	178.061	226.222	Ppen3406_c0_seq1	329		---NA---					.
8.60727	177.831	146.777	Ppen15916_c0_seq1	773		---NA---					.
20.8481	177.8	145.081	Ppen15697_c0_seq2	1876		6-phosphogluconate dehydrogenase, decarboxylating	0	0.8589	Caenorhabditis elegans	NP_501998;Q17761;CAA94380	.
11.2575	177.631	221.052	Ppen12848_c0_seq1	834		---NA---					.
4.21106	177.443	21.6584	Ppen4730_c0_seq1	616		---NA---					.
1.79826	177.201	55.8816	Ppen3450_c0_seq1	220		---NA---					.
18.9263	176.991	151.222	Ppen4961_c0_seq1	1659		Transcription elongation factor B polypeptide 3	7.2e-56	0.4881	Loa loa	XP_020302805;EFO22896	.
19.8992	176.763	196.845	Ppen12749_c0_seq1	1544		Caveolin-1	6.4e-22	0.6742	Haemonchus contortus	CDJ84271	.
7.66569	176.713	394.953	Ppen10137_c0_seq1	396		protein translocase SEC61 complex gamma subunit, and eukaryotic	1.3e-11	0.9714	Toxocara canis	KHN88641	.
3.69337	176.577	30.5607	Ppen11153_c0_seq1	470		Hypothetical protein SRAE_1000186600	4.2e-19	0.75	Strongyloides ratti	CEF63606	.
9.47924	176.056	154.529	Ppen10222_c0_seq1	841		40S ribosomal protein S5	5.8e-130	0.9104	Pristionchus pacificus	PDM73267	.
1.64669	175.881	0	Ppen12371_c0_seq1	235		Solute carrier family 35 member B1	3.3e-11	0.6607	Wuchereria bancrofti	EJW86499	.
6.65495	175.616	90.5046	Ppen13662_c0_seq1	723		Protein F55H12.4	8.1e-69	0.7031	Ancylostoma ceylanicum	EYC23222;EPB72674	.
2.32744	175.575	45.8227	Ppen14873_c2_seq1	301		---NA---					.
7.14875	175.411	206.909	Ppen15189_c0_seq4	540	SP	---NA---					.
2.50937	175.262	2.00882	Ppen4997_c0_seq1	340		---NA---					.
7.09045	175.054	64.3316	Ppen13079_c0_seq1	846		glycosyl hydrolase, family 18	8.4e-21	0.5207	Ancylostoma ceylanicum	EYC09002	.
4.16782	174.903	123.472	Ppen10044_c0_seq1	389		FeS cluster assembly scaffold IscU	1.7e-53	0.9388	Strongyloides ratti	CEF67151	.
1.51902	174.718	0	Ppen2287_c0_seq1	250		---NA---					.
14.3275	174.524	119.602	Ppen11798_c0_seq1	1395		---NA---					.
9.17412	174.34	144.432	Ppen9849_c0_seq1	832	SP	peptidyl-prolyl cis-trans isomerase B-like	4.5e-82	0.8525	Strongyloides ratti	CEF71065	.
15.2306	174.059	144.959	Ppen5790_c0_seq1	1367		CX module	2.1e-35	0.7545	Ancylostoma ceylanicum	EYC01737	.
4.45891	173.877	49.3136	Ppen10422_c0_seq1	577		---NA---					.
4.48171	173.736	56.9963	Ppen16393_c0_seq8	516		---NA---					.
8.08077	173.269	258.668	Ppen8129_c0_seq1	549	SP	---NA---					.
8.16394	173.264	222.025	Ppen15620_c0_seq1	590		---NA---					.
14.1181	173.175	197.29	Ppen15452_c0_seq1	1098		Conserved regulator of innate immunity protein 3	3.7e-67	0.7129	Toxocara canis	KHN86947	.
3.09432	172.275	34.6448	Ppen12012_c0_seq1	414	SP	---NA---					.
76.5718	172.195	215.71	Ppen16519_c0_seq10	5724		camk/mapkapk/mnk protein kinase	0	0.9083	Meloidogyne artiellia	CAD56895	.
1.97356	172.15	28.4582	Ppen7547_c0_seq1	288		---NA---					.
19.8233	172.136	262.976	Ppen17036_c0_seq1	1310		---NA---					.
9.12342	172.074	43.887	Ppen15876_c0_seq3	1161	SP	venom serine protease Bi-VSP-like	1.1e-16	0.444	Heliconius melpomene	ADJ58583	.
6.19722	171.825	93.1386	Ppen16787_c0_seq1	680	SP	---NA---					.
6.71967	171.611	103.077	Ppen9824_c0_seq2	718		NADH-ubiquinone oxidoreductase B15 subunit	1e-71	0.7849	Dictyocaulus viviparus	KJH51089	.
5.5752	171.306	121.424	Ppen10322_c0_seq2	557		---NA---					.
4.9251	171.146	110.301	Ppen3581_c0_seq1	511		---NA---					.
2.6451	170.866	65.0897	Ppen17552_c0_seq1	326		---NA---					.
1.2688	170.559	0	Ppen16159_c0_seq3	214		---NA---					.
7.09493	170.265	42.5517	Ppen12775_c0_seq1	958		RAS protein	7.9e-107	0.9511	Meloidogyne artiellia	CAD56891;CAJ42136	.
2.96178	170.175	26.4955	Ppen14497_c0_seq1	414		---NA---					.
25.0441	170.146	247.375	Ppen15116_c0_seq1	1729		Protein CBG20550	1.2e-33	0.4945	Strongyloides ratti	CEF65511	.
78.0377	169.823	225.786	Ppen16519_c0_seq25	5755		camk/mapkapk/mnk protein kinase	0	0.9083	Meloidogyne artiellia	CAD56895	.
6.21186	169.795	20.7352	Ppen14154_c0_seq2	874		---NA---					.
8.11909	169.698	86.0007	Ppen12845_c0_seq1	939		peroxiredoxin	4e-76	0.7637	Bradyrhizobium sp. CCGE-LA001/Bradyrhizobium sp. DOA1/Bradyrhizobium	WP_008548328;KYG99208;AMA58591	.
5.68797	169.698	109.057	Ppen16882_c0_seq1	607		NHP2-like protein 1 -like protein	1.7e-64	0.9462	Caenorhabditis elegans	CAA90127;NP_496300;Q21568	.
10.4951	169.49	100.113	Ppen13022_c0_seq1	1080		lipopolysaccharide-induced tumor necrosis factor-alpha factor	3.4e-08	0.6506	Heterocephalus glaber	EHB17290	.
22.1281	169.256	199.217	Ppen13659_c0_seq2	1724		---NA---					.
7.4879	169.226	92.2506	Ppen8490_c0_seq1	773		ubiquitin-conjugating enzyme E2 H	5e-99	0.9308	Wuchereria bancrofti	EJW88936	.
14.6839	168.852	76.9971	Ppen10242_c0_seq1	1700		CaLponIn-liKe proteins	0	0.8567	Toxocara canis	KHN85381	.
6.69078	168.704	398.097	Ppen16959_c0_seq1	352		RNA recognition motif domain containing protein	8.1e-11	0.8649	Necator americanus	XP_013295937;ETN73710	.
11.5962	168.672	333.34	Ppen14461_c0_seq2	679		60S ribosomal protein L12	1.7e-104	0.9758	Toxocara canis	KHN82285	.
15.9569	168.258	90.3527	Ppen16202_c0_seq1	1758	SP	---NA---					.
16.4383	168.144	202.737	Ppen14439_c0_seq2	1317		Serine/threonine-protein phosphatase PP1-gamma	6.4e-113	0.691	Toxocara canis	KHN84760	.
1.43272	167.949	0	Ppen7308_c0_seq1	245		---NA---					.
11.8435	167.757	234.091	Ppen17512_c0_seq1	846	SP	---NA---					.
30.8182	167.749	163.962	Ppen15913_c0_seq1	2742		Carboxyl transferase domain and Biotin/lipoyl attachment domain and Carbamoyl-phosphate synthetase large subunit-like, ATP-binding domain and Carbamoyl-phosphate synthase, large subunit, N-terminal domain and Biotin carboxylase, C-terminal domain and Single hybrid motif domain and Rudiment single hybrid motif domain and ATP-grasp fold domain and Acetyl-coenzyme A carboxyltransferase, N-terminal d…	0	0.747	Strongyloides ratti	CEF71468	.
8.44883	167.669	103.342	Ppen9371_c0_seq1	882		Heat shock protein Hsp-12.2	8.2e-20	0.6636	Strongyloides ratti	CEF65657	.
10.9068	167.524	188.329	Ppen12169_c0_seq1	898		---NA---					.
10.2716	167.157	126.924	Ppen13360_c0_seq1	986		Ubiquitin-like protein 3	9.8e-44	0.7895	Trichuris suis	KFD68897	.
31.4955	166.962	170.031	Ppen15716_c0_seq1	2716		RNA recognition domain-containing protein containing protein	3.3e-65	0.8382	Onchocerca flexuosa	OZC10626	.
4.99082	166.961	133.238	Ppen9720_c0_seq1	471		50S ribosomal protein L34e	2.9e-42	0.91	Toxocara canis	KHN81029	.
6.74523	166.499	185.236	Ppen14685_c0_seq1	567		---NA---					.
15.5898	166.351	329.274	Ppen13090_c0_seq1	933	SP	---NA---					.
8.40752	166.351	256.858	Ppen9840_c0_seq1	596		---NA---					.
13.403	166.257	137.861	Ppen16047_c1_seq2	1232		---NA---					.
17.0001	166.232	149.898	Ppen15549_c0_seq1	1574		AMP-dependent synthetase ligase domain containing protein	0	0.7812	Haemonchus contortus	CDJ96795	.
14.5214	166.017	222.777	Ppen13848_c0_seq2	1101		Receptor expression-enhancing protein 5	1.5e-39	0.7383	Loa loa	EFO26743;XP_003137329	.
50.2724	165.948	161.811	Ppen15721_c0_seq1	4537		CAMK/PIM protein kinase	9.9e-114	0.7289	Toxocara canis	KHN82231	.
1.9032	165.908	0	Ppen13290_c0_seq2	330		---NA---					.
2.32968	165.775	0	Ppen6200_c0_seq1	404		Serine/threonine-protein kinase SULU	9.2e-65	0.8358	Trichinella pseudospiralis	KRZ14954	.
11.8623	165.663	99.033	Ppen4971_c1_seq1	1258		Protein lifeguard 2	6.5e-59	0.6882	Toxocara canis	KHN74316	.
19.0528	165.593	62.7306	Ppen16391_c0_seq2	2361		leukotriene A4 hydrolase	0	0.615	Brugia malayi	CRZ23577	.
72.9457	165.166	220.994	Ppen16519_c0_seq14	5526		camk/mapkapk/mnk protein kinase	0	0.9083	Meloidogyne artiellia	CAD56895	.
4.32228	164.856	214.374	Ppen10147_c0_seq3	327		---NA---					.
1.82258	164.825	89.9439	Ppen14685_c0_seq3	206		---NA---					.
11.5465	164.647	240.539	Ppen12723_c0_seq1	834		---NA---					.
7.01482	164.086	99.0216	Ppen17342_c0_seq1	776	SP	C-type lectin	1.7e-11	0.4834	Rotylenchulus reniformis	AFM37301	.
3.96691	164.009	34.5892	Ppen5630_c0_seq1	525		nuclear transport factor 2 domain protein	6.2e-25	0.6142	Diploscapter pachys	PAV80319	.
22.2089	163.978	99.7008	Ppen14907_c0_seq1	2452		fatty acid elongation protein 3	5.4e-108	0.7434	Wuchereria bancrofti	EJW88645	.
4.85651	163.963	27.0849	Ppen11863_c0_seq1	733		Ubiquitin-conjugating enzyme E2 G2	9.1e-98	0.8814	Toxocara canis	KHN88679	.
15.1788	163.703	117.128	Ppen11209_c0_seq1	1525		---NA---					.
7.76644	163.694	76.162	Ppen14416_c0_seq2	924	SP	---NA---					.
1.91969	163.682	0	Ppen2603_c0_seq1	274		---NA---					.
3.39353	162.723	14.8478	Ppen16194_c0_seq4	552	SP	---NA---					.
1.91969	162.496	0	Ppen2603_c0_seq2	276		---NA---					.
14.029	162.395	263.289	Ppen8285_c0_seq1	973		small subunit ribosomal protein 1	1.3e-131	0.8776	Pristionchus sp. 6 RS5101	ABR87457	.
1.31464	162.221	6.07108	Ppen12735_c0_seq1	225		---NA---					.
11.2514	162.005	280.793	Ppen11599_c0_seq1	745		ARD/ARD' family protein	8.3e-71	0.8365	Diploscapter pachys	PAV61937	.
5.54655	161.993	45.7816	Ppen13329_c0_seq2	741	SP	immunodominant hypodermal antigen Ac16	2.7e-27	0.6847	Strongylus vulgaris	AGF90534	.
1.97077	161.761	33.0005	Ppen8408_c1_seq1	291		nuclear Hormone Receptor family member	1e-06	0.88	Brugia malayi	CDP94347	.
15.0484	161.524	138.155	Ppen16110_c3_seq2	1439		FERM PH-like domain protein	1e-34	0.8113	Toxocara canis	KHN80289	.
15.1534	161.481	251.675	Ppen13073_c0_seq3	1056		ribosomal L18p/L5e family protein	5.2e-148	0.884	Bursaphelenchus xylophilus	ACZ13335	.
6.52918	161.312	230.148	Ppen11222_c0_seq1	470		---NA---					.
16.6395	161.165	138.791	Ppen16757_c0_seq1	1576		Hypothetical protein SRAE_1000037800	1.1e-36	0.6138	Strongyloides ratti	CEF62104	.
3.67285	161.079	14.7188	Ppen10392_c0_seq2	594		---NA---					.
3.0016	160.829	75.0027	Ppen16198_c2_seq1	352		---NA---					.
1.318	160.707	0	Ppen5475_c0_seq1	234		---NA---					.
8.14391	160.457	93.9125	Ppen12373_c0_seq1	876		peptidyl-prolyl cis-trans isomerase, cyclophilin-type	3.8e-98	0.9591	Ancylostoma ceylanicum	EPB76193	.
3.60761	160.05	110.073	Ppen11887_c0_seq1	392		---NA---					.
8.86966	160.023	183.574	Ppen15567_c0_seq4	738		CRE-RPL-24.2 protein	1.6e-47	0.8286	Caenorhabditis briggsae	XP_002639165;CAP24552	.
11.3754	159.8	197.067	Ppen11786_c0_seq2	939		antioxidant, AhpC/TSA family	3.9e-63	0.7852	Ancylostoma ceylanicum	EYC32724;AFV69130	.
9.63186	159.369	60.5006	Ppen13376_c0_seq1	1275		---NA---					.
4.80531	159.301	165.604	Ppen12088_c0_seq2	441		---NA---					.
6.929	158.655	89.2008	Ppen9509_c0_seq1	811		Emp24/gp25L/p24 family protein	2.4e-108	0.8918	Loa loa	XP_003136693;EFO27380	.
6.34644	158.649	169.157	Ppen11890_c0_seq1	557		mRNA splicing factor domain containing protein	1e-22	0.651	Haemonchus contortus	CDJ82404	.
4.17791	158.637	14.4223	Ppen20202_c0_seq1	663		---NA---					.
18.5107	158.608	335.745	Ppen14399_c0_seq1	1121	SP	---NA---					.
1.11552	158.528	0	Ppen39445_c0_seq1	202		---NA---					.
1.92836	158.355	9.86278	Ppen9018_c0_seq1	277		---NA---					.
3.59112	157.872	31.589	Ppen10591_c0_seq2	542	SP	---NA---					.
1.33202	157.828	6.63104	Ppen3368_c0_seq1	206		---NA---					.
23.5767	157.659	173.562	Ppen16027_c0_seq3	2039		cAMP-dependent protein kinase regulatory subunit	0	0.8987	Onchocerca volvulus	AAN78131	.
9.70468	157.614	90.8547	Ppen14612_c0_seq1	1131		CRE-NLP-15 protein	5.4e-09	0.6444	Strongyloides ratti	CEF69789	.
11.4967	157.514	165.201	Ppen15244_c0_seq1	1050		trans-2,3-enoyl-CoA reductase	4.3e-140	0.781	Toxocara canis	KHN75891	.
16.6142	157.475	121.484	Ppen13822_c0_seq3	1722		---NA---					.
1.47943	157.212	0	Ppen9018_c0_seq4	232		---NA---					.
10.6492	157.116	302.226	Ppen13048_c0_seq2	689		FAD binding domain protein	5.7e-62	0.7358	Toxocara canis	KHN73846	.
7.94193	156.875	165.509	Ppen11048_c0_seq1	703	SP	---NA---					.
4.6974	156.764	89.148	Ppen11955_c0_seq1	552		---NA---					.
3.76561	155.888	33.4666	Ppen11540_c0_seq1	532		RNA polymerase Rpb8	3.6e-71	0.8699	Toxocara canis	KHN76496	.
2.52276	155.772	119.015	Ppen3418_c0_seq1	262		---NA---					.
14.7222	155.747	164.902	Ppen14069_c0_seq3	1325		Pleckstrin homology and Citron domain containing protein	2e-43	0.588	Ancylostoma ceylanicum	EYB95001	.
7.38625	155.64	79.5029	Ppen10413_c0_seq1	918		---NA---					.
9.51159	155.47	125.193	Ppen4083_c0_seq1	970		---NA---					.
2.99137	155.444	197.715	Ppen10342_c0_seq2	242		---NA---					.
14.2389	155.148	106.511	Ppen13596_c0_seq1	1574		UPF0609 protein C4orf27	3.6e-70	0.5877	Toxocara canis	KHN83173	.
14.6715	155.028	152.801	Ppen14069_c0_seq1	1372		Pleckstrin homology and Citron domain containing protein	3.1e-44	0.588	Ancylostoma ceylanicum	EYB95001	.
1.4274	154.951	0	Ppen11253_c0_seq1	265		---NA---					.
7.77358	154.948	140.699	Ppen14913_c0_seq1	775		---NA---					.
12.6823	154.815	86.4294	Ppen15119_c0_seq1	1454		Adhesion regulating molecule conserved region family protein	1.2e-86	0.5896	Brugia malayi	XP_001900662	.
10.9395	154.509	198.274	Ppen10346_c0_seq1	882		---NA---					.
6.06495	154.491	100.404	Ppen13595_c0_seq1	699	SP	FMRFamide-like peptide 3	2.9e-25	0.8026	Meloidogyne graminicola	AOA33726	.
7.0158	154.258	148.78	Ppen17587_c0_seq1	640		hypothetical protein WR25_22316	1.7e-06	0.4955	Diploscapter pachys	PAV79871	.
5.30493	154.058	46.8668	Ppen11964_c0_seq2	752	SP	---NA---					.
10.9102	153.953	136.767	Ppen13333_c0_seq1	1075		guanine nucleotide-binding protein subunit beta-2-like 1	0	0.8917	Loa loa	EFO23510;XP_003140560	.
5.33474	153.799	219.841	Ppen5007_c0_seq1	424	SP	---NA---					.
5.63924	153.562	81.6953	Ppen15718_c0_seq2	686		FACT complex subunit SSRP1	5.2e-13	0.6912	Strongyloides ratti	CEF65660	.
6.28907	153.381	259.259	Ppen13680_c0_seq8	453		Bm12995	5.9e-11	0.7	Brugia malayi	CTP82134	.
1.2688	153.36	0	Ppen5663_c0_seq1	238		Bromodomain containing protein	1.7e-08	0.6184	Wuchereria bancrofti	EJW81026	.
10.4937	152.74	186.167	Ppen11510_c0_seq1	899		TB2 DP1 and HVA22 related protein domain containing protein	3.4e-65	0.7318	Diploscapter pachys	PAV70079	.
5.80915	152.547	73.8189	Ppen8481_c0_seq1	710		Superoxide dismutase [Cu-Zn]	9.6e-75	0.825	Ditylenchus destructor	AGI95994	.
1.64544	152.547	0	Ppen49445_c0_seq1	252		---NA---					.
4.64934	152.484	31.3749	Ppen10911_c0_seq1	721		small nuclear ribonucleoprotein Sm D3	2.7e-49	0.9655	Brugia malayi	XP_001897537	.
8.05003	152.354	149.224	Ppen12277_c0_seq1	759	SP	trypsin Inhibitor like cysteine rich domain protein	6.5e-15	0.453	Nilaparvata lugens	XP_022206517;APA33926	.
5.8374	152.35	148.929	Ppen11036_c0_seq2	559		---NA---					.
8.37024	152.227	258.222	Ppen4963_c0_seq2	610		dynein light chain 1, cytoplasmic-like	5.2e-58	0.9684	Oncorhynchus mykiss	CDQ62741	.
11.5254	152.201	153.59	Ppen14256_c0_seq1	1114	SP	pectate lyase 1	2.6e-48	0.5789	Globodera pallida	AEA08853	.
11.4884	152.166	131.116	Ppen12982_c0_seq2	1158		---NA---					.
2.01346	152.126	12.678	Ppen13726_c0_seq1	352	SP	---NA---					.
21.0592	152.09	83.5043	Ppen15357_c0_seq5	2544		DeHydrogenases, Short chain	3e-110	0.8578	Caenorhabditis elegans	NP_509146;CCD70982	.
7.15549	152.072	204.649	Ppen14325_c0_seq2	589		Ubiquitin-60S ribosomal protein L40	3.5e-85	0.9922	Toxocara canis	KHN82029	.
9.88587	151.775	106.604	Ppen13374_c0_seq1	1078		histone H2A	2e-22	0.728	Culex quinquefasciatus	XP_001865167;EDS41245	.
7.42699	151.256	250.297	Ppen13168_c0_seq4	539		60S ribosomal protein L31	6.8e-54	0.9076	Heliconius melpomene cythera	AEL28863	.
4.28796	151.077	184.168	Ppen9682_c0_seq1	381	SP	hypothetical protein NECAME_10917	4.2e-11	0.6377	Necator americanus	ETN77613;XP_013299840	.
4.62517	150.986	13.6195	Ppen14772_c1_seq1	779		3-oxoacid CoA-transferase, B subunit	1.4e-85	0.8539	Necator americanus	ETN77468;XP_013299695	.
11.1713	150.783	111.99	Ppen13948_c0_seq1	1200	SP	papain family cysteine protease	3.6e-76	0.592	Caenorhabditis brenneri	EGT44071	.
5.26614	150.725	86.4211	Ppen17688_c0_seq1	586		small nuclear ribonucleoprotein sm d1	6.7e-44	0.8901	Toxocara canis	KHN72586	.
32.4391	150.678	112.755	Ppen15766_c0_seq1	3445		Protein CBG05109	0	0.7285	Caenorhabditis remanei	POM35057	.
8.54314	150.398	180.77	Ppen15567_c0_seq3	738		CRE-RPL-24.2 protein	8e-48	0.8286	Caenorhabditis briggsae	XP_002639165;CAP24552	.
11.442	150.375	219.97	Ppen4959_c0_seq1	880		Ras-like protein Rab-11B	4.3e-142	0.9668	Dendroctonus ponderosae	AEE62823	.
10.5442	150.212	99.4694	Ppen16008_c0_seq4	1172		Zyxin	6.5e-84	0.8075	Strongyloides ratti	CEF59975	.
11.7928	150.185	303.964	Ppen13490_c0_seq7	749		ubiquitin family protein	9e-123	1	Teladorsagia circumcincta	PIO63634	.
17.2929	149.711	60.341	Ppen12881_c0_seq1	2305		---NA---					.
6.9889	149.672	70.2439	Ppen13453_c1_seq2	865		LIM domain protein	7.8e-63	0.8333	Ancylostoma ceylanicum	EPB70739	.
8.13663	149.545	65.7699	Ppen13685_c0_seq1	1092		---NA---					.
1.32947	149.542	23.6536	Ppen17104_c0_seq1	231		---NA---					.
9.54094	149.409	169.815	Ppen18859_c0_seq1	858	SP	---NA---					.
13.1475	149.242	61.4075	Ppen15273_c0_seq2	1748		Cuticle collagen 6	2.4e-40	0.7066	Strongyloides ratti	CEF70706	.
8.03669	148.912	74.0276	Ppen11753_c0_seq1	1045		---NA---					.
23.5143	148.563	141.877	Ppen16393_c0_seq6	2271		Facilitated glucose transporter protein 1	6.1e-171	0.7411	Caenorhabditis remanei	XP_003105724;EFO99132;POM41196	.
19.641	148.44	242.104	Ppen13884_c0_seq1	1469		29kDa protein from Anisakis simplex	5.7e-91	0.751	Brugia malayi	CDQ03389	.
3.86502	148.143	46.245	Ppen15095_c1_seq1	579		---NA---					.
11.8172	148.058	403.348	Ppen11546_c0_seq1	633		---NA---					.
5.57068	147.772	71.5765	Ppen15916_c0_seq5	734		---NA---					.
7.75452	147.736	177.336	Ppen3278_c0_seq1	706		translation initiation factor eIF-1A	5.8e-54	0.7863	Toxocara canis	KHN84950	.
8.08252	147.525	310.356	Ppen13159_c0_seq1	532		---NA---					.
40.3189	147.395	125.777	Ppen14363_c0_seq1	4186		CRE-PYC-1 protein	0	0.867	Pristionchus pacificus	PDM70219	.
7.29784	147.323	95.4649	Ppen14438_c0_seq1	891		ferritin-like protein	3e-79	0.8305	Toxocara canis	KHN71970	.
18.9546	147.219	144.795	Ppen9473_c0_seq1	1868		Pyruvate kinase	0	0.8527	Ancylostoma ceylanicum	EYC33259	.
20.2369	147.161	132.686	Ppen16027_c0_seq1	2061		cAMP-dependent protein kinase regulatory subunit	0	0.8987	Onchocerca volvulus	AAN78131	.
21.0448	147.096	102.766	Ppen16087_c0_seq2	2371		chitin binding Peritrophin-A domain protein	1.3e-14	0.5152	Dictyocaulus viviparus	KJH41842	.
12.1725	146.96	83.8704	Ppen14842_c0_seq1	1544		Bifunctional coenzyme A synthase	5.2e-138	0.6851	Strongyloides ratti	CEF68231	.
2.31993	146.865	14.0824	Ppen15474_c0_seq17	388		---NA---					.
10.3343	146.737	83.3373	Ppen11974_c0_seq2	1297		---NA---					.
4.80163	146.636	51.0915	Ppen12996_c0_seq1	705		Protein CBG18012	5.2e-31	0.6272	Caenorhabditis brenneri	EGT52067	.
2.64172	146.377	113.867	Ppen8672_c0_seq1	289		---NA---					.
17.8493	146.329	214.469	Ppen13247_c0_seq1	1443		Testis-specific serine/threonine-protein kinase 2	7e-69	0.6429	Strongyloides ratti	CEF65238	.
1.3712	146.278	0	Ppen2073_c0_seq1	219		---NA---					.
8.44449	146.233	339.324	Ppen14196_c0_seq2	527		---NA---					.
18.6302	146.101	167.802	Ppen7651_c0_seq1	1724		---NA---					.
11.4768	146.06	190.282	Ppen11126_c0_seq1	957		Hsp20/alpha crystallin family protein	1.3e-39	0.614	Diploscapter pachys	PAV67278	.
1.64337	146.02	28.6974	Ppen7583_c1_seq1	238		hypothetical protein WUBG_16282	1.7e-06	0.6545	Wuchereria bancrofti	EJW72811	.
15.5279	145.985	133.857	Ppen3299_c0_seq1	1579		Ser/Thr phosphatase family protein	0	0.9679	Loa loa	XP_003144388;EFO19684	.
20.1344	145.915	86.9301	Ppen16480_c0_seq1	2475	SP	---NA---					.
6.26547	145.839	147.173	Ppen12211_c0_seq1	628	SP	---NA---					.
1.95579	145.772	0	Ppen15350_c1_seq2	370		---NA---					.
2.07638	145.726	37.2437	Ppen8088_c0_seq1	313		---NA---					.
1.4274	145.61	0	Ppen1171_c0_seq1	282	SP	Voltage-dependent T-type calcium channel subunit alpha-1H	7.1e-38	0.9506	Wuchereria bancrofti	EJW86621	.
3.14849	145.565	65.2639	Ppen11687_c0_seq1	436		ribosomal protein L32	3.9e-13	0.6136	Diploscapter pachys	PAV57805	.
7.47186	144.983	85.6172	Ppen12522_c0_seq1	895		SYF2 splicing factor	4.2e-107	0.8458	Pristionchus pacificus	PDM83660	.
9.77462	144.541	131.732	Ppen12552_c0_seq1	1001	SP	Protein C39E9.8, isoform d	8.3e-76	0.7176	Toxocara canis	KHN85537	.
1.45204	144.41	0	Ppen21036_c0_seq1	289		XRN 5'-3' exonuclease	5.3e-49	0.9213	Loa loa	XP_020306854;EJD76028	.
1.41445	144.268	17.6389	Ppen8685_c0_seq1	253		---NA---					.
6.68343	144.247	189.309	Ppen14325_c0_seq5	586		Ubiquitin-60S ribosomal protein L40	4.6e-85	0.9922	Toxocara canis	KHN82029	.
1.31185	143.997	0	Ppen13383_c1_seq1	265		FCH domain and SH3 domain-containing protein	2.6e-27	0.8068	Strongyloides ratti	CEF63016	.
9.39082	143.852	166.708	Ppen9587_c0_seq1	859		---NA---					.
3.87538	143.815	103.28	Ppen11639_c1_seq1	460		Protein-methionine sulfoxide oxidase MICAL3	9.1e-07	0.6316	Toxocara canis	KHN70766	.
7.66991	143.651	33.8867	Ppen14667_c0_seq1	1217		casein kinase i isoform alpha isoform x4	0	0.8732	Limosa lapponica baueri	PKU39030	.
3.36715	143.632	40.1842	Ppen10142_c0_seq1	520		RNA polymerase Rpb4	7.6e-47	0.8841	Necator americanus	ETN78546;XP_013300773	.
8.78155	143.47	62.926	Ppen16165_c0_seq6	1207		Hsp20/alpha crystallin family protein	1.6e-24	0.8472	Pristionchus pacificus	PDM83563	.
10.3331	143.172	108.544	Ppen16454_c2_seq1	1179		tubulin alpha chain	0	0.953	Pristionchus pacificus	PDM84903	.
13.5239	143.147	118.77	Ppen16011_c0_seq1	1491		---NA---					.
8.10458	143.055	76.091	Ppen16264_c0_seq7	1051		14-3-3 protein zeta isoform X1	1.6e-50	0.619	Drosophila hydei	XP_023162487	.
5.72832	142.619	86.7345	Ppen5200_c0_seq1	707		---NA---					.
6.24911	142.364	310.477	Ppen7726_c0_seq1	416		PHD finger-like domain-containing protein 5A	4.7e-71	0.9909	Ramazzottius varieornatus	GAV02572	.
8.35353	142.253	21.4058	Ppen15065_c0_seq1	1408		Myosin regulatory light chain	1.7e-95	0.929	Caenorhabditis latens	OZG15280	.
3.45766	142.232	47.2541	Ppen18978_c0_seq1	533	SP	---NA---					.
12.0323	141.866	63.3145	Ppen15284_c0_seq1	1641		SLC (SoLute Carrier) homolog	9.8e-138	0.831	Haemonchus contortus	CDJ97757	.
1.65993	141.79	0	Ppen15571_c0_seq1	336	SP	---NA---					.
4.09389	141.745	167.191	Ppen10409_c0_seq1	378	SP	---NA---					.
15.5632	141.716	204.165	Ppen14439_c0_seq1	1338		Serine/threonine-protein phosphatase PP1-gamma	8.1e-113	0.691	Toxocara canis	KHN84760	.
5.47037	141.694	69.0164	Ppen10056_c0_seq1	701		V-type ATPase, C subunit	3e-67	0.9051	Ancylostoma duodenale/Ancylostoma ceylanicum	EYB91427;KIH64891	.
19.5813	141.638	181.809	Ppen4673_c0_seq1	1801	SP	cathepsin B	2.1e-52	0.5044	Fasciola hepatica	PIS80913	.
4.28752	141.597	61.1252	Ppen10298_c0_seq2	581		ATP-binding cassette sub-family E member 1	2.2e-77	0.8921	Schistosoma japonicum	AAP06039	.
6.66897	141.489	74.6978	Ppen13770_c0_seq1	888	SP	---NA---					.
3.77709	141.439	188.731	Ppen8760_c0_seq1	337		argininosuccinate synthase	4.1e-51	0.8273	Azorhizobium sp. 39-67-5	OZA81824	.
15.3259	141.228	62.9597	Ppen15066_c0_seq1	2110	SP	---NA---					.
3.10495	141.187	24.661	Ppen14984_c0_seq2	541	SP	---NA---					.
1.16136	141.069	6.0176	Ppen8771_c0_seq1	227		---NA---					.
1.22479	141.049	0	Ppen38140_c0_seq1	249		NAD dependent epimerase/dehydratase family protein	5e-10	0.575	Strongyloides ratti	CEF68564	.
4.70753	140.813	52.6735	Ppen16040_c0_seq1	708		probable glutaryl-CoA dehydrogenase, mitochondrial	8e-91	0.8944	Haemonchus contortus	CDJ94818	.
11.9719	140.737	128.533	Ppen13602_c0_seq1	1251		RNA-binding protein Rsf1	2.9e-21	0.7792	Strongyloides ratti	CEF64584	.
5.57797	140.73	93.8028	Ppen8651_c0_seq1	656	SP	---NA---					.
46.4473	140.723	170.162	Ppen16511_c0_seq1	4320		SEA domain containing protein	1.4e-07	0.5714	Toxocara canis	KHN75070	.
4.70857	140.514	104.92	Ppen9034_c0_seq2	536		Macrophage migration inhibitory factor	9.5e-10	0.5276	Orchesella cincta	ODM86839	.
4.73753	140.408	123.034	Ppen13490_c0_seq9	502		ubiquitin-60S ribosomal protein L40	5.8e-48	0.9011	Helicoverpa armigera	XP_021183635	.
10.4619	140.031	45.0559	Ppen14197_c0_seq3	1615		KH domain protein	1.1e-54	0.6866	Haemonchus contortus	CDJ92971	.
6.17718	140.024	119.907	Ppen10361_c0_seq1	704		---NA---					.
4.96671	139.98	76.9128	Ppen13291_c0_seq1	655	SP	---NA---					.
10.0997	139.908	133.223	Ppen11732_c0_seq1	1079		putative esophageal gland cell secretory protein 40	7.2e-10	0.575	Meloidogyne incognita	AAR37371	.
9.86284	139.822	34.6201	Ppen16013_c0_seq11	1607		putative tyrosine-protein kinase kin-31	6.9e-96	0.5897	Toxocara canis	KHN82007	.
5.16249	139.754	127.379	Ppen17590_c0_seq1	544		G10 protein	5.2e-95	0.9592	Pristionchus pacificus	PDM75275	.
22.8817	139.707	122.732	Ppen13822_c0_seq1	2512		zinc finger BED domain-containing protein 4-like	2.5e-25	0.4276	Nothobranchius furzeri	XP_015830629	.
22.8435	139.697	136.555	Ppen15078_c1_seq2	2372		60S ribosomal protein L4	0	0.8808	Toxocara canis	KHN77214	.
6.90591	139.581	131.57	Ppen10350_c0_seq1	766	SP	trypsin Inhibitor like cysteine rich domain protein	2.5e-12	0.5081	Dictyocaulus viviparus	KJH50180	.
7.6085	139.503	134.833	Ppen14424_c0_seq1	808		FMRFamide-related peptide precursor	3.3e-13	0.6706	Heterodera glycines	AAO92289	.
55.0459	139.454	181.71	Ppen12194_c0_seq1	5015		sequestosome-1-like isoform X2	1.1e-19	0.4689	Priapulus caudatus	XP_014669427	.
9.12702	139.439	30.7155	Ppen14667_c0_seq4	1482		casein kinase I isoform X5	0	0.8886	Chrysemys picta bellii/Terrapene mexicana triunguis	XP_024059315;XP_005298077	.
3.85659	139.068	19.7129	Ppen6316_c0_seq1	626		LIM domain protein	4.8e-59	0.9579	Caenorhabditis elegans	T27937	.
15.758	139	111.722	Ppen15322_c0_seq1	1807	SP	protein disulfide-isomerase domain protein	0	0.9262	Heterodera schachtii	ANA05342	.
7.07627	138.754	156.14	Ppen13980_c0_seq1	696		S-phase kinase-associated protein 1	6.7e-108	0.9349	Globodera rostochiensis	AHW98770	.
18.0176	138.653	71.0819	Ppen16008_c0_seq2	2387		CBR-ZYX-1 protein	2.9e-100	0.5284	Acanthocheilonema viteae	AAA17420	.
1.00624	138.393	0	Ppen14374_c0_seq4	209		---NA---					.
1.586	138.256	0	Ppen66906_c0_seq1	330		---NA---					.
2.98629	138.254	12.942	Ppen10392_c0_seq3	570		---NA---					.
6.98209	138.003	133.237	Ppen13959_c0_seq2	767		cytochrome c oxidase subunit IV	1e-68	0.6702	Toxocara canis	KHN88666	.
11.9255	137.627	257.545	Ppen4983_c0_seq1	872		ARF SAR superfamily domain containing protein	2e-115	0.9175	Ancylostoma ceylanicum	EYC18475	.
3.80734	137.593	55.9551	Ppen8625_c0_seq1	568		LSM domain protein	1.2e-52	0.9211	Dictyocaulus viviparus	KJH50458	.
4.47665	137.533	179.797	Ppen12088_c0_seq1	420	SP	---NA---					.
3.42831	137.505	137.611	Ppen8041_c0_seq1	369		---NA---					.
1.23408	137.292	0	Ppen33643_c0_seq1	210		---NA---					.
16.7981	137.148	89.521	Ppen15908_c0_seq3	2081		mo25-like protein	0	0.9033	Toxocara canis	KHN70999	.
7.60275	137.053	189.744	Ppen10178_c0_seq1	678		BMA-TTH-1, isoform a	3.7e-21	0.6581	Diploscapter pachys	PAV85242	.
1.586	137.011	0	Ppen13290_c0_seq1	333		---NA---					.
3.49587	137	118	Ppen11135_c0_seq1	421	SP	---NA---					.
13.5815	136.365	106.196	Ppen14197_c0_seq4	1640		KH domain protein	1.2e-54	0.6866	Haemonchus contortus	CDJ92971	.
3.85736	136.193	37.1524	Ppen14040_c0_seq1	603		V-type ATPase, F subunit	9.8e-52	0.8595	Ancylostoma duodenale	KIH63512	.
6.76855	135.712	119.669	Ppen11176_c0_seq1	697	SP	---NA---					.
7.67176	135.676	133.919	Ppen17054_c0_seq1	829		ER membrane protein complex subunit 3	5.4e-114	0.8255	Toxocara canis	KHN84526	.
1.62293	135.532	13.1346	Ppen6270_c0_seq1	260		---NA---					.
4.80514	135.223	112.327	Ppen11931_c0_seq1	558		TRansport Protein Particle	3.7e-55	0.7671	Caenorhabditis briggsae	XP_002637542	.
2.51424	135.027	41.1858	Ppen7513_c0_seq1	398		Ubiquitin-like protein ATG12	5e-07	0.7209	Loa loa	XP_020302054;EFO19859	.
3.4231	134.859	56.0985	Ppen10325_c0_seq2	513		tropomyosin, variant	6.5e-28	0.9085	Brugia malayi	CDQ06194	.
9.16111	134.856	122.182	Ppen5114_c0_seq1	1029		ATP synthase subunit	1.1e-49	0.7415	Diploscapter pachys	PAV70707	.
13.7605	134.762	187.209	Ppen16372_c0_seq2	1281		cysteine dioxygenase type I	2.2e-84	0.775	Necator americanus	XP_013291191;ETN68964	.
8.42588	134.76	296.757	Ppen7798_c0_seq1	583		CRE-LON-8 protein	3.1e-94	0.8987	Strongyloides ratti	CEF62246	.
3.4359	134.698	136.32	Ppen10174_c0_seq1	377		---NA---					.
7.75035	134.669	125.579	Ppen13384_c0_seq1	844		arginine kinase	1.4e-128	0.8309	Heterodera glycines	AAP41028	.
8.04988	134.647	25.1951	Ppen15065_c0_seq2	1386		Myosin regulatory light chain	1.3e-95	0.929	Caenorhabditis latens	OZG15280	.
15.7767	134.437	151.654	Ppen16010_c0_seq1	1602	SP	putative effector protein	5.1e-151	0.7257	Toxocara canis	KHN76941	.
2.9765	134.255	99.7577	Ppen12982_c0_seq1	356		---NA---					.
4.5061	134.063	179.198	Ppen3277_c0_seq1	426		Ubiquinol-Cytochrome c oxidoReductase complex	2e-08	0.6909	Dictyocaulus viviparus	KJH51629	.
2.78424	134	173	Ppen11395_c0_seq1	665	SP	---NA---					.
2.05928	133.638	15.7838	Ppen8231_c0_seq1	401		UPF0057 membrane protein T23F2.5	8.3e-19	0.9184	Strongyloides ratti	CEF62846	.
12.3642	133.614	230.175	Ppen11251_c0_seq1	1012		Proteasome subunit alpha type-4	7e-104	0.7787	Caenorhabditis elegans	NP_491520;Q9N599;CCD66205	.
8.994	133.564	32.5505	Ppen14667_c0_seq3	1504		casein kinase I isoform X5	0	0.8886	Chrysemys picta bellii/Terrapene mexicana triunguis	XP_024059315;XP_005298077	.
7.38934	133.483	79.8085	Ppen15917_c1_seq6	964		Muscleblind-like protein	1.4e-52	0.7967	Loa loa	EJD76565;XP_020307353	.
10.18	133.43	102.151	Ppen13511_c0_seq1	1235		malonyl-CoA synthase	6.8e-114	0.7069	Toxocara canis	KHN74944	.
7.44169	133.322	96.791	Ppen13644_c0_seq1	914		Protein CBG04571	3.5e-45	0.6702	Haemonchus contortus	CDJ85652	.
4.05463	133.087	12.3413	Ppen9126_c0_seq1	749		CRE-GLRX-5 protein	9.7e-55	0.8	Ancylostoma ceylanicum	EYC27843	.
4.51509	132.659	14.0394	Ppen14772_c1_seq2	853		3-oxoacid CoA-transferase, B subunit	3.2e-83	0.8529	Oesophagostomum dentatum	KHJ76752	.
5.59366	132.629	51.4894	Ppen12483_c0_seq1	887		Ras-like GTP-binding protein Rho1	8.5e-123	0.9635	Trichinella zimbabwensis	KRZ03311	.
1.90133	132.534	35.5075	Ppen8472_c0_seq1	327		---NA---					.
2.87538	132.533	88.0566	Ppen34655_c0_seq1	374	SP	---NA---					.
8.12163	132.366	36.4909	Ppen12391_c0_seq1	1315	SP	nematode cuticle collagen domain protein	1e-11	0.5753	Pristionchus pacificus	PDM81196	.
7.33593	132.219	204.449	Ppen4963_c0_seq1	651		dynein light chain 1, cytoplasmic-like	8.5e-58	0.9684	Oncorhynchus mykiss	CDQ62741	.
1.40775	132.177	2.26158	Ppen9814_c0_seq1	302		---NA---					.
18.9838	131.993	68.2105	Ppen16170_c0_seq2	2701		Helix-loop-helix DNA-binding domain protein	2.6e-62	0.5084	Toxocara canis	KHN71265	.
1.31464	131.768	4.93138	Ppen15185_c3_seq1	277		---NA---					.
2.36063	131.273	16.2041	Ppen10706_c0_seq1	444	SP	---NA---					.
23.8805	131.258	86.2471	Ppen16087_c0_seq1	3125	SP	chitin binding Peritrophin-A domain protein	5.2e-28	0.361	Toxocara canis	KHN77789	.
6.94767	131.038	329.469	Ppen9671_c0_seq1	444	SP	---NA---					.
4.37291	130.989	65.2758	Ppen15477_c0_seq15	638		core histone H2A/H2B/H3/H4	9.4e-56	0.9709	Dictyocaulus viviparus	KJH47177;KJH43258;KJH43261	.
2.81078	130.831	125.365	Ppen15442_c0_seq4	301		---NA---					.
6.8864	130.715	93.8358	Ppen15392_c0_seq1	868		---NA---					.
6.81533	130.713	87.1254	Ppen11654_c0_seq1	868		peroxiredoxin-2 isoform X2	4.6e-115	0.899	Globodera rostochiensis	CAB48391;AHW98771	.
2.53324	130.506	3.76652	Ppen12814_c0_seq2	544		---NA---					.
1.57608	130.413	30.9048	Ppen16136_c1_seq4	277		---NA---					.
0.951601	130.356	0	Ppen6772_c0_seq1	210		BTB/POZ domain protein	1.3e-28	0.9104	Necator americanus	XP_013301680;ETN79453	.
3.48143	130.227	71.5911	Ppen11848_c0_seq1	497		ribosomal protein S14p/S29e	1.4e-46	0.75	Strongyloides ratti	CEF69686	.
43.8588	130.124	207.788	Ppen16526_c0_seq1	3733		cadherin domain protein	0	0.5994	Ancylostoma ceylanicum	EYC46058	.
44.4621	130.03	165.48	Ppen16489_c0_seq3	4318		Protein CBG01887	1.4e-63	0.6686	Caenorhabditis nigoni	PIC16101	.
1.70625	130.015	38.5441	Ppen3843_c0_seq1	267		---NA---					.
13.1278	129.913	262.564	Ppen14240_c2_seq1	972	SP	---NA---					.
1.71785	129.903	111.629	Ppen49939_c0_seq1	211		predicted protein	1.5e-17	0.7121	Ogataea polymorpha	OBA13880;XP_018208860	.
7.70826	129.898	84.8573	Ppen3402_c0_seq1	1035		Ras-related protein Rab-10	4.4e-118	0.9015	Brugia malayi	CDQ02414	.
46.0927	129.781	177.757	Ppen16489_c0_seq1	4310		Protein CBG01887	2.1e-66	0.6951	Caenorhabditis nigoni	PIC16101	.
6.20877	129.726	98.5718	Ppen12339_c0_seq1	790	SP	---NA---					.
1.55268	129.717	6.82998	Ppen12183_c0_seq3	300		hypothetical protein Tcan_02189	2.2e-06	0.7317	Toxocara canis	KHN71543	.
7.77145	129.69	85.7565	Ppen10352_c0_seq1	1043		HnRNP F homolog	1.5e-40	0.6198	Dictyocaulus viviparus	KJH48435	.
4.45495	129.495	103.425	Ppen5090_c0_seq1	526		cleavage and polyadenylation factor homolog	1.1e-22	0.6981	Necator americanus	XP_013290600;ETN68373	.
15.6358	129.495	380.817	Ppen14964_c0_seq1	913		---NA---					.
11.2851	128.976	114.188	Ppen16047_c1_seq1	1292		---NA---					.
17.1022	128.933	167.273	Ppen15109_c0_seq1	1709		La domain-containing protein	9.1e-66	0.5229	Dictyocaulus viviparus	KJH45333	.
5.09865	128.495	141.156	Ppen8500_c0_seq1	554		Cytochrome b-c1 complex subunit 6	2.4e-17	0.7121	Caenorhabditis nigoni	PIC40173	.
7.66657	128.328	61.7629	Ppen14429_c0_seq6	1147		---NA---					.
7.4581	128.293	78.7481	Ppen15917_c1_seq8	1003		Muscleblind-like protein	2e-52	0.7967	Loa loa	EJD76565;XP_020307353	.
10.82	128.108	216.949	Ppen14456_c0_seq2	939		proteasome A-type and B-type family protein	6.2e-68	0.6892	Loa loa	XP_003145022;EFO19048	.
43.8494	128.078	161.228	Ppen16489_c0_seq5	4349		Protein CBG01887	1.4e-63	0.6686	Caenorhabditis nigoni	PIC16101	.
2.79975	127.955	42.7912	Ppen5534_c0_seq2	481		---NA---					.
1.38434	127.784	10.6303	Ppen10342_c0_seq1	257		---NA---					.
1.69104	127.773	0	Ppen14229_c5_seq1	322		receptor L domain protein	5.4e-13	0.5769	Haemonchus contortus	CDJ81869	.
4.68276	127.768	95.8309	Ppen8995_c0_seq1	596		putative gland protein G20E03	3.4e-44	0.6711	Heterodera glycines	AAO85459	.
1.40151	127.749	35.7011	Ppen13665_c0_seq2	250		---NA---					.
2.79089	127.596	35.6635	Ppen10890_c0_seq1	452		Heat shock protein Hsp-12.2	9.6e-50	0.8624	Caenorhabditis briggsae/Caenorhabditis nigoni/Caenorhabditis brenneri	EGT53179;XP_002641973;PIC38410	.
6.71633	127.457	225.615	Ppen13457_c0_seq1	551	SP	Transthyretin-like protein 5	6.3e-54	0.811	Heterodera avenae	AVA09706	.
5.60417	127.336	44.0718	Ppen15066_c0_seq2	902		---NA---					.
11.0166	127.264	381.28	Ppen11136_c0_seq1	636		---NA---					.
9.693	127.22	67.8597	Ppen13225_c0_seq1	1433		HAD hydrolase, family IE	1.4e-75	0.6587	Strongyloides ratti	CEF66330	.
4.68123	127.168	28.5701	Ppen15245_c0_seq1	781		cullin-5-like isoform X1	7.2e-56	0.6125	Parasteatoda tepidariorum	XP_021001142;XP_021001143	.
2.95576	127.158	85.0169	Ppen10447_c0_seq1	401	SP	---NA---					.
4.53382	127.077	252.384	Ppen7986_c1_seq1	350		fatty acid desaturase	2.6e-49	0.844	Strongyloides ratti	CEF71200	.
2.85664	126.953	54.9379	Ppen7580_c0_seq1	437		Glutamyl-tRNA(Gln) amidotransferase subunit C, mitochondrial	1.8e-10	0.6136	Strongyloides ratti	CEF61190	.
33.4277	126.73	149.124	Ppen16503_c0_seq2	3508		Copine family protein 2	1.8e-167	0.8438	Ancylostoma ceylanicum	EPB68922	.
10.9939	126.396	350.697	Ppen17002_c0_seq1	687	SP	---NA---					.
8.6337	126.29	49.2321	Ppen17314_c0_seq1	1384		ATP synthase, subunit C	0	0.9511	Necator americanus	ETN78315;XP_013300542	.
21.3532	126.279	124.88	Ppen15945_c0_seq4	2444		metal cation transporter, ZIP family	5.6e-78	0.8032	Ancylostoma duodenale	KIH61608	.
2.61591	126.229	44.1918	Ppen9352_c0_seq2	441		---NA---					.
1.5267	126.113	11.2416	Ppen16697_c0_seq1	320		---NA---					.
17.2694	125.99	64.0524	Ppen15357_c0_seq1	2571		DeHydrogenases, Short chain	3.8e-110	0.8578	Caenorhabditis elegans	NP_509146;CCD70982	.
6.99049	125.917	11.9495	Ppen14003_c0_seq1	1349		nematode cuticle collagen domain protein	2.6e-45	0.8029	Strongyloides ratti	CEF66938	.
5.97754	125.852	92.6969	Ppen7917_c0_seq1	782		---NA---					.
5.18414	125.836	181.208	Ppen10165_c0_seq1	505		CDGSH Iron Sulfur Domain protein homolog	5.7e-28	0.8125	Caenorhabditis remanei	XP_003116899;EFO85765;POM47257	.
7.08239	125.814	71.8454	Ppen11615_c0_seq2	970		hypothetical protein TELCIR_09240	5.8e-30	0.648	Teladorsagia circumcincta	PIO68954	.
1.56493	125.739	45.9291	Ppen8517_c0_seq1	231		---NA---					.
12.9123	125.612	192.186	Ppen13999_c0_seq6	1189		serine-arginine protein 55 isoform X6	6.4e-67	0.7128	Toxocara canis	KHN86131	.
13.6925	125.575	90.3276	Ppen3256_c0_seq1	1849		T-complex protein 1, beta subunit	0	0.8824	Loa loa	XP_003136980;EFO27088	.
19.7322	125.472	90.1914	Ppen16064_c0_seq2	2624		chaperone protein DnaK	0	0.9186	Ancylostoma ceylanicum	EYC31691	.
6.8605	125.208	266.12	Ppen9533_c0_seq1	528		---NA---					.
1.11711	125.057	0	Ppen8757_c1_seq1	255		---NA---					.
10.3232	124.981	69.8223	Ppen15516_c0_seq10	1516		Succinate dehydrogenase [ubiquinone] flavoprotein subunit, mitochondrial	2.3e-68	0.858	Strongyloides ratti	CEF69332	.
22.1	124.898	126.516	Ppen14274_c0_seq1	2602		Ornithine decarboxylase	6.5e-112	0.606	Toxocara canis	KHN80410	.
5.29925	124.843	161.146	Ppen11328_c0_seq1	557	SP	---NA---					.
8.54442	124.642	55.0548	Ppen14971_c0_seq1	1341		galactoside-binding lectin	1.4e-19	0.5781	Dictyocaulus viviparus	KJH52076	.
1.09945	124.636	0	Ppen9832_c0_seq3	252		---NA---					.
1.19205	124.624	10.7137	Ppen57406_c0_seq1	255		transporter, major facilitator family protein	1.9e-32	0.8706	Strongyloides ratti	CEF65776	.
5.74643	124.619	146.435	Ppen15477_c0_seq7	622		core histone H2A/H2B/H3/H4	1.2e-55	0.9709	Dictyocaulus viviparus	KJH47177;KJH43258;KJH43261	.
5.18621	124.522	26.3254	Ppen14753_c0_seq1	934		---NA---					.
3.11111	124.479	23.3902	Ppen15477_c0_seq5	594		core histone H2A/H2B/H3/H4	8.4e-56	0.9709	Dictyocaulus viviparus	KJH47177;KJH43258;KJH43261	.
20.4895	124.26	134.71	Ppen16393_c0_seq5	2209		Facilitated glucose transporter protein 1	3.1e-171	0.7411	Caenorhabditis remanei	XP_003105724;EFO99132;POM41196	.
4.72901	124.236	133.106	Ppen10237_c0_seq1	522	SP	---NA---					.
10.6685	124.117	156.175	Ppen3860_c0_seq1	1119		putative voltage-dependent anion-selective channel protein 3	3.6e-94	0.6986	Diploscapter pachys	PAV81065	.
6.36299	124.028	168.435	Ppen9120_c0_seq1	623		GHMP kinase protein	3.2e-16	0.5592	Necator americanus	ETN73193;XP_013295420	.
9.2771	124.004	209.03	Ppen9521_c0_seq1	817	SP	---NA---					.
9.48375	123.96	167.048	Ppen11028_c0_seq1	957		---NA---					.
60.9606	123.791	126.307	Ppen8234_c0_seq1	6959		CMGC/DYRK/HIPK protein kinase	0	0.9084	Toxocara canis	KHN79859	.
5.0786	123.755	24.6862	Ppen12835_c0_seq1	985		V-type proton ATPase subunit D	3.4e-134	0.8327	Diploscapter pachys	PAV76218	.
34.8763	123.751	86.3969	Ppen16514_c0_seq10	4734		mothers against decapentaplegic homolog 4-like	1.5e-51	0.8281	Limulus polyphemus	XP_013789937;XP_022257900;XP_022257899;XP_022257898;XP_022257897;XP_022257896	.
8.04044	123.629	87.1115	Ppen15318_c0_seq1	1123		nematode cuticle collagen domain protein	1.7e-24	0.6947	Toxocara canis	KHN85884	.
11.0269	123.541	77.6141	Ppen14973_c0_seq4	1548		CRE-GPDH-2 protein	2.5e-174	0.8187	Caenorhabditis remanei	POM40592	.
5.07289	123.431	79.8382	Ppen12248_c0_seq1	675	SP	---NA---					.
2.17444	123.415	5.85008	Ppen7884_c0_seq1	467		---NA---					.
2.73602	123.339	31.4938	Ppen14785_c0_seq3	467		isochorismatase domain-containing protein 2-like	1.6e-36	0.7525	Pristionchus pacificus	PDM75327	.
1.2688	123.31	0	Ppen12737_c0_seq2	296		Putative nudix hydrolase 1	5.8e-10	0.5938	Pristionchus pacificus	PDM69095	.
9.88652	123.309	79.9986	Ppen13453_c1_seq1	1340		LIM domain protein	5.2e-122	0.7684	Ancylostoma ceylanicum	EYC20303	.
7.20811	123.301	121.279	Ppen3316_c0_seq1	866		CRE-NLP-12 protein	5.8e-15	0.7429	Meloidogyne incognita	APU93375	.
7.73659	123.269	29.8538	Ppen14846_c0_seq1	1388		actin-like protein 2	0	0.9418	Strongyloides ratti	CEF70036	.
8.50655	123.145	55.0586	Ppen15053_c0_seq1	1341		mitochondrial manganese superoxide dismutase	1.5e-123	0.9254	Meloidogyne incognita	CAR97796;CAO78623;CAR97794	.
13.928	123.008	60.5024	Ppen15840_c0_seq2	2142		Receptor Mediated Endocytosis	0	0.8918	Haemonchus contortus	CDJ88426	.
2.62745	122.977	77.6535	Ppen15940_c1_seq1	371	SP	Lysosome membrane protein 2	1.3e-16	0.5688	Toxocara canis	KHN87333	.
2.57522	122.775	105.837	Ppen12541_c0_seq1	333		---NA---					.
7.07253	122.692	32.8713	Ppen11085_c0_seq2	1196		Tim44-like domain protein	3.5e-71	0.8303	Ancylostoma ceylanicum	EPB73991	.
10.5171	122.661	87.2463	Ppen12576_c0_seq1	1396		Sedlin, region	6.8e-62	0.8369	Ancylostoma duodenale	KIH56700	.
1.86092	122.657	90.1869	Ppen11914_c0_seq2	258		---NA---					.
1.7001	122.597	14.6797	Ppen12884_c0_seq2	304		---NA---					.
35.0219	122.51	89.5236	Ppen16514_c0_seq7	4710		mothers against decapentaplegic homolog 4-like	1.1e-51	0.8281	Limulus polyphemus	XP_013789937;XP_022257900;XP_022257899;XP_022257898;XP_022257897;XP_022257896	.
6.52511	122.327	51.4618	Ppen16507_c1_seq11	1025		Malate synthase	0	0.9149	Toxocara canis	KHN81706	.
9.31612	122.313	128.524	Ppen16946_c0_seq1	1059		GRAM domain protein	2.9e-56	0.7083	Toxocara canis	KHN72423	.
1.01218	122.277	2.81068	Ppen4388_c0_seq1	243		---NA---					.
1.13497	122.209	24.3928	Ppen6387_c0_seq1	224		---NA---					.
15.2708	122.123	348.095	Ppen13013_c0_seq1	970	SP	FMRF-Like Peptide	1.6e-07	0.6026	Ancylostoma ceylanicum	EYC04107;EPB69069	.
26.3539	122.07	150.129	Ppen16512_c0_seq1	2795		GABA-A receptor	1.3e-73	0.8144	Caenorhabditis remanei	AAZ42341	.
3.03618	122.065	48.5634	Ppen7925_c0_seq1	530		ragulator complex protein LAMTOR3-A	1.3e-17	0.5739	Dictyocaulus viviparus	KJH50135	.
9.75339	122.017	54.1048	Ppen16013_c0_seq10	1601		putative tyrosine-protein kinase kin-31	2.7e-96	0.5897	Toxocara canis	KHN82007	.
26.2868	122.009	95.4325	Ppen14817_c0_seq2	3421		60S ribosomal protein L9	2.6e-95	0.883	Loa loa	EJD75997;XP_020306826	.
6.45336	121.938	100.673	Ppen4010_c0_seq1	833		translocon-associated protein gamma	1.1e-67	0.8398	Toxocara canis	KHN72358	.
6.20116	121.925	52.265	Ppen11485_c0_seq1	1003		peptidase, T1 family	1.1e-116	0.8016	Diploscapter pachys	PAV66776	.
7.39235	121.862	78.9689	Ppen14415_c0_seq1	1047		immunoglobulin I-set domain protein	4.7e-78	0.791	Toxocara canis	KHN75497	.
4.15717	121.68	49.2771	Ppen10425_c0_seq1	712		NADH dehydrogenase [ubiquinone] 1 alpha subcomplex subunit 8	8.5e-61	0.7143	Ancylostoma ceylanicum	EYB91724	.
11.1937	121.588	128.887	Ppen13655_c0_seq1	1276	SP	---NA---					.
3.43003	121.523	73.1245	Ppen2699_c0_seq1	508		---NA---					.
2.51627	121.459	12.6247	Ppen12814_c0_seq1	541		---NA---					.
7.80429	121.377	162.107	Ppen15442_c0_seq1	795		---NA---					.
2.99819	121.272	95.5699	Ppen10221_c0_seq1	395		---NA---					.
2.2321	121.136	19.1048	Ppen3270_c0_seq1	429		RNA-directed DNA polymerase from mobile element jockey-like	3.2e-26	0.6043	Hydra vulgaris	XP_012556822	.
2.34016	121.127	29.6193	Ppen7710_c0_seq1	452		---NA---					.
4.91117	121.043	162.672	Ppen9097_c0_seq1	491		Bm16949, isoform a	3e-10	0.5175	Pristionchus pacificus	PDM69398	.
4.02369	120.954	49.6242	Ppen16035_c1_seq5	677		---NA---					.
28.8072	120.943	89.8307	Ppen16144_c0_seq1	3938	SP	oxidoreductase, short chain dehydrogenase/reductase family protein	4.7e-16	0.6286	Diploscapter pachys	PAV81861	.
2.65618	120.881	24.6187	Ppen2739_c0_seq1	529		aconitase, putative	9.8e-45	0.8115	Toxocara canis	KHN74276	.
3.2952	120.859	43.0546	Ppen12374_c0_seq2	573		---NA---					.
20.8797	120.781	129.85	Ppen16009_c0_seq1	2447		CK1/CK1/CK1-G protein kinase	0	0.8204	Brugia malayi	CDP97198	.
2.507	120.646	71.8543	Ppen48409_c0_seq1	377		---NA---					.
11.4282	120.548	193.886	Ppen13957_c0_seq1	1060		filarial antigen Av33	2.2e-48	0.6356	Heterodera avenae	AVA09664	.
3.47431	120.442	23.4841	Ppen3355_c0_seq1	698		peptidyl-prolyl cis-trans isomerase 11	6.5e-112	0.918	Loa loa	XP_020302179;EFO20422	.
4.8887	120.061	119.352	Ppen12891_c0_seq1	597		CRE-GLRX-10 protein	4.1e-35	0.8	Aphelenchoides besseyi	AJE60960	.
32.1369	119.993	93.252	Ppen16209_c0_seq1	4346		calcium binding EGF domain-containing protein	0	0.6323	Brugia malayi	CDQ03511	.
9.78071	119.734	52.8827	Ppen16013_c0_seq7	1638		putative tyrosine-protein kinase kin-31	3.6e-96	0.5919	Dictyocaulus viviparus	KJH42372	.
2.74241	119.533	0	Ppen13398_c1_seq1	536		hypothetical protein Tcan_05853	3.2e-06	0.5366	Toxocara canis	KHN85412	.
1.12084	119.521	14.1115	Ppen13993_c0_seq1	242		---NA---					.
11.3445	119.503	38.4263	Ppen12789_c0_seq1	1974		TPM domain-containing protein	3.3e-30	0.5714	Toxocara canis	KHN76566	.
6.71964	119.342	53.4647	Ppen15286_c1_seq11	1114		Progestin and adipoQ receptor-like protein 1	5.8e-09	0.4965	Toxocara canis	KHN74324	.
4.06067	119.319	64.6263	Ppen13154_c0_seq1	622	SP	---NA---					.
2.74298	119.16	117.45	Ppen10021_c0_seq1	337		large subunit ribosomal protein 29	3.3e-24	0.9298	Macrostomum lignano	PAA73522;PAA85043;PAA52392	.
10.043	119.107	233.681	Ppen14464_c0_seq2	843		Troponin domain containing protein	3.9e-68	0.8424	Haemonchus contortus	CDJ89010;CDJ83986	.
3.55379	119.094	69.7322	Ppen9034_c0_seq1	514		Macrophage migration inhibitory factor	8e-10	0.5276	Orchesella cincta	ODM86839	.
9.87366	118.921	50.7917	Ppen13023_c0_seq2	1635		hypothetical protein ANCDUO_16595, partial	3.6e-88	0.8988	Ancylostoma duodenale	KIH53283	.
4.96221	118.911	102.633	Ppen14154_c0_seq6	643		---NA---					.
4.67965	118.836	197.546	Ppen9244_c0_seq1	442	SP	---NA---					.
4.25588	118.799	29.2176	Ppen11654_c0_seq2	773		peroxiredoxin-2 isoform X2	2.6e-115	0.8985	Globodera rostochiensis	CAB48391;AHW98771	.
43.1532	118.746	172.199	Ppen16489_c0_seq6	4279		Protein CBG01887	2.1e-66	0.6951	Caenorhabditis nigoni	PIC16101	.
2.22206	118.64	15.7505	Ppen3213_c0_seq1	477		---NA---					.
11.0031	118.531	182.564	Ppen13848_c0_seq1	1080		Receptor expression-enhancing protein 5	1.3e-39	0.7383	Loa loa	EFO26743;XP_003137329	.
7.15602	118.479	111.299	Ppen9760_c0_seq1	911		Protein CBG18066	7.3e-17	0.5847	Diploscapter pachys	PAV72011	.
7.37632	118.477	80.1464	Ppen16480_c0_seq4	1088		Protein CBG23393	3.3e-09	0.5541	Caenorhabditis latens	OZG12325	.
11.7908	118.304	144.752	Ppen5151_c0_seq1	1266		CRE-MEV-1 protein	3.3e-58	0.7374	Caenorhabditis briggsae	AAA20078;P41955;XP_002641307;CAP21181	.
10.1412	118.26	123.648	Ppen4159_c0_seq1	1185		CRE-DDO-2 protein	5.3e-103	0.6737	Caenorhabditis remanei	OZF92840	.
5.47977	118.148	70.9192	Ppen9900_c0_seq1	821		---NA---					.
12.648	118.133	106.215	Ppen13113_c0_seq1	1630		CBN-EXC-4 protein	3.7e-140	0.8598	Haemonchus contortus	CDJ94237	.
16.8426	118.107	96.0062	Ppen15677_c0_seq1	2273		uncharacterized family 31 glucosidase KIAA1161-like	4.5e-135	0.5367	Toxocara canis	KHN88961	.
9.9897	118.025	437.549	Ppen15048_c0_seq3	545		---NA---					.
2.0155	117.935	28.2315	Ppen10650_c0_seq1	400	SP	---NA---					.
1.64544	117.92	0	Ppen6621_c1_seq1	326		---NA---					.
8.33422	117.827	105.601	Ppen13571_c0_seq1	1049		Ras-related protein Rab-2	3e-149	0.9764	Toxocara canis	KHN88887	.
3.36743	117.676	34.9336	Ppen12374_c0_seq1	628		---NA---					.
3.49071	117.546	50.1115	Ppen10718_c0_seq1	585		L-asparaginase-like isoform X1	4.8e-29	0.6803	Lingula anatina	XP_013409895	.
0.951601	117.488	0	Ppen15519_c0_seq14	233		---NA---					.
1.04082	117.442	0	Ppen13024_c0_seq1	261		---NA---					.
7.90735	117.381	38.5351	Ppen8782_c0_seq1	1413		UBX domain protein	4.6e-75	0.6537	Brugia malayi	CRZ23578	.
3.02532	117.357	0.99418	Ppen9051_c0_seq1	687	SP	---NA---					.
7.63228	117.331	252.992	Ppen15682_c1_seq5	602		---NA---					.
4.22699	117.257	144.297	Ppen5133_c0_seq1	449		chromo shadow domain protein	2.4e-20	0.553	Toxocara canis	KHN84657	.
9.24224	117.168	143.529	Ppen15061_c0_seq1	1021		clathrin light chain isoform X1	9.1e-13	0.5086	Euroglyphus maynei	OTF81653	.
10.3674	117.096	68.9141	Ppen5141_c0_seq1	1581		Trifunctional enzyme subunit beta, mitochondrial	0	0.8612	Strongyloides ratti	CEF67995	.
1.64064	117.057	0	Ppen13290_c0_seq3	403		---NA---					.
4.96647	117.003	48.444	Ppen14634_c0_seq1	856		CWC15 protein	1.4e-76	0.7696	Loa loa	EFO16563;XP_003147506	.
1.8559	117.003	25.5541	Ppen14483_c1_seq1	335		---NA---					.
7.5754	116.963	67.4206	Ppen5561_c0_seq1	1119		OTU-like cysteine protease	4.5e-54	0.6546	Toxocara canis	KHN74620	.
4.18056	116.907	95.4043	Ppen5003_c0_seq1	571	SP	---NA---					.
7.78084	116.886	84.3881	Ppen15144_c0_seq2	1112	SP	---NA---					.
10.1888	116.836	58.371	Ppen13186_c0_seq1	1648		citrate (Si)-synthase, eukaryotic	0	0.9107	Ditylenchus destructor	AFL48196	.
7.37229	116.675	30.9779	Ppen13815_c0_seq1	1395	SP	GPCR and Peptidase M13 domain containing protein	1.6e-28	0.4208	Haemonchus contortus	CDJ86930	.
1.0432	116.464	11.7253	Ppen5226_c0_seq1	233		---NA---					.
6.45805	116.429	134.894	Ppen13490_c0_seq10	747		ubiquitin family protein	3.7e-104	0.9935	Globodera pallida	CAL30085	.
19.416	116.34	147.449	Ppen10410_c0_seq1	2154		ATP synthase subunit alpha, mitochondrial	0	0.9409	Bursaphelenchus xylophilus	ACZ13339	.
1.4274	116.323	0	Ppen11253_c0_seq3	353		---NA---					.
25.4593	116.317	150.963	Ppen16512_c0_seq2	2750		GABA-A receptor	1.1e-73	0.8144	Caenorhabditis remanei	AAZ42341	.
9.58668	116.275	278.672	Ppen14183_c0_seq4	693		---NA---					.
15.5478	116.061	119.707	Ppen15187_c0_seq2	1919		putative kynurenine--oxoglutarate transaminase	2.1e-174	0.763	Loa loa	EFO21942;XP_003142128	.
10.4877	115.996	80.7392	Ppen14973_c0_seq2	1505		CRE-GPDH-2 protein	1.5e-174	0.8187	Caenorhabditis remanei	POM40592	.
9.4692	115.939	77.785	Ppen8911_c0_seq1	1422		Phosphate carrier protein, mitochondrial	8.7e-173	0.8421	Haemonchus contortus	CDJ84182;CDJ84730	.
7.44748	115.924	196.395	Ppen11680_c0_seq1	716		chromatin modification-related protein MEAF6	6.8e-13	0.6032	Strongylocentrotus purpuratus	XP_789981	.
5.30148	115.799	114.298	Ppen14240_c0_seq1	642		---NA---					.
1.1102	115.715	0	Ppen2706_c0_seq1	276		transmembrane protein	4.4e-10	0.7391	Loa loa	XP_020306344;EJD75483	.
5.9223	115.65	59.4996	Ppen11587_c0_seq1	974		breast carcinoma amplified sequence 2	4.4e-52	0.6574	Wuchereria bancrofti	EJW87989	.
4.89438	115.533	37.4058	Ppen13654_c0_seq1	936		Protein slowmo	4e-55	0.703	Brugia malayi	CDQ02910	.
4.59523	115.502	53.9123	Ppen11440_c0_seq1	791		Probable NADH dehydrogenase [ubiquinone] 1 beta subcomplex subunit 2, mitochondrial	1.4e-17	0.4971	Ancylostoma ceylanicum	EYC34628	.
6.06173	115.461	62.4527	Ppen10372_c0_seq1	998		Ubiquitin-conjugating enzyme E2 N	2.6e-95	0.96	Brugia malayi/Wuchereria bancrofti	EJW88618;XP_001897862;CTP81130	.
9.80319	115.388	307.122	Ppen5161_c0_seq1	686		Cytochrome c oxidase domain containing protein	1.4e-16	0.4929	Haemonchus contortus	CDJ86578	.
17.9594	115.376	144.594	Ppen8243_c0_seq1	2022		Prolyl carboxy peptidase like protein 5	1.1e-08	0.3703	Toxocara canis	KHN82667	.
12.9033	115.368	133.125	Ppen12294_c0_seq1	1458		hypothetical protein LOAG_08772	6.1e-113	0.7831	Loa loa	EFO19719;XP_020302010	.
12.098	115.211	49.9629	Ppen14841_c0_seq1	1997		---NA---					.
4.54919	115.157	123.217	Ppen17128_c0_seq1	558		Splicing factor 3B subunit 6-like protein	2.6e-78	0.9683	Caenorhabditis briggsae/Caenorhabditis nigoni	CAP27354;XP_002632131;PIC49834	.
6.56644	114.77	274.897	Ppen10277_c0_seq1	487		tubulin-specific chaperone A	1.1e-09	0.6353	Lingula anatina	XP_013421658;XP_013411497	.
4.42683	114.755	202.73	Ppen10190_c0_seq1	407		---NA---					.
7.65608	114.69	148.212	Ppen5172_c0_seq1	847		SMN (human Survival Motor Neuron gene) homolog	2.6e-22	0.5153	Caenorhabditis briggsae	XP_002646188;CAP21086	.
6.59746	114.685	20.0021	Ppen14920_c0_seq1	1400		EBF3-S protein	2.4e-97	0.6364	Toxocara canis	KHN81724	.
16.4061	114.679	99.4672	Ppen16117_c0_seq2	2215		Phosphoenolypyruvate CarboxyKinase	0	0.8896	Caenorhabditis brenneri	EGT54227	.
6.46481	114.632	221.318	Ppen13948_c0_seq2	583		cathepsin B-like	7.4e-29	0.7917	Oesophagostomum dentatum	KHJ99381	.
6.38607	114.629	31.976	Ppen14706_c0_seq2	1247		histone-fold-containing protein	4e-29	0.6391	Rhodotorula graminis WP1	KPV75423;XP_018271472	.
12.3759	114.618	64.8828	Ppen16270_c0_seq2	1950		---NA---					.
13.9617	114.535	160.064	Ppen13529_c0_seq4	1481		Translocase, Inner Mitochondrial Membrane	2.4e-47	0.68	Toxocara canis	KHN70700	.
4.10776	114.526	234.26	Ppen16087_c0_seq5	339		---NA---					.
5.25564	114.498	199.192	Ppen10233_c0_seq1	486		---NA---					.
3.06798	114.481	72.455	Ppen5367_c0_seq1	490		barrier to autointegration factor	1.3e-41	0.8421	Diploscapter pachys	PAV57718	.
1.2414	114.472	0	Ppen11337_c0_seq1	310		---NA---					.
10.8457	114.46	59.4375	Ppen14877_c1_seq2	1692		histidine acid phosphatase	7.7e-159	0.737	Meloidogyne incognita	AAN08587	.
3.40918	114.458	16.2	Ppen13687_c2_seq2	773		---NA---					.
5.06322	114.369	132.943	Ppen11566_c0_seq1	596		---NA---					.
6.55843	114.354	80.0148	Ppen10354_c0_seq1	949		C. Elegans Y-box	1.6e-19	0.617	Heterodera glycines	ADW77531	.
13.6379	114.308	228.561	Ppen16220_c0_seq1	1189	SP	PDZ domain-containing protein	4.8e-12	0.5229	Diploscapter pachys	PAV58631	.
3.30821	114.229	112.111	Ppen10152_c0_seq1	428		cation transport-related protein	3.8e-11	0.8947	Ascoidea rubescens DSM 1968	ODV59410;XP_020045717	.
10.4357	114.148	292.466	Ppen13745_c0_seq1	751		HMG box	1.4e-29	0.7927	Teladorsagia circumcincta	PIO75361	.
5.39396	114.123	181.23	Ppen17769_c0_seq1	502		Uncharacterized protein CELE_Y54G11A.17	1e-35	0.725	Caenorhabditis elegans	CAX65089;NP_001254426	.
8.20076	114.123	70.3045	Ppen9495_c0_seq1	1270		zinc finger protein	3.1e-53	0.9462	Brugia malayi	XP_001893235	.
1.64544	114.071	0	Ppen5373_c1_seq1	337		Kinesin heavy chain	8.2e-15	0.7321	Toxocara canis	KHN87757	.
9.85705	114.05	120.339	Ppen16165_c0_seq8	1206		Hsp20/alpha crystallin family protein	1.6e-24	0.8472	Pristionchus pacificus	PDM83563	.
1.62408	113.886	7.0777	Ppen3919_c0_seq1	386		---NA---					.
2.74241	113.801	0	Ppen14482_c2_seq2	563		DnaJ domain protein	8.3e-28	0.5954	Teladorsagia circumcincta	PIO72172	.
3.69133	113.51	4.8042	Ppen13460_c1_seq1	853		helicase domino	1.9e-11	0.5121	Toxocara canis	KHN77147	.
5.47147	113.381	123.004	Ppen9897_c0_seq1	672		CRE-TAG-18 protein	8.4e-55	0.8217	Toxocara canis	KHN80592	.
8.65035	113.33	180.516	Ppen13868_c0_seq1	886		tumor protein D52 family protein	1.2e-41	0.8505	Caenorhabditis elegans	P55326;CAA92122;NP_509787	.
4.95676	113.279	30.3082	Ppen10225_c0_seq1	948		SAC3/GANP family protein	2.1e-39	0.5523	Pristionchus pacificus	PDM82317	.
1.96448	113.207	3.34802	Ppen11584_c0_seq1	408		---NA---					.
2.13414	112.99	6.35346	Ppen9135_c0_seq1	430		Protein CBG16528	4.6e-18	0.5913	Toxocara canis	KHN76470	.
7.69742	112.856	83.1975	Ppen16059_c0_seq1	1161		---NA---					.
2.27377	112.841	8.436	Ppen22642_c0_seq1	529	SP	---NA---					.
10.656	112.752	139.439	Ppen10317_c0_seq2	1246		---NA---					.
3.21889	112.627	53.0561	Ppen9174_c0_seq1	543		---NA---					.
1.08219	112.577	5.71546	Ppen8203_c1_seq1	239		---NA---					.
0.945496	112.539	0	Ppen15140_c3_seq1	204		---NA---					.
13.2729	112.512	82.3801	Ppen15836_c0_seq1	1968		putative amphid protein	2.2e-29	0.7111	Heterodera avenae	AVA09677	.
1.16084	112.422	0	Ppen16265_c0_seq1	296		---NA---					.
9.47203	112.284	282.071	Ppen14461_c0_seq1	702		60S ribosomal protein L12	2.4e-104	0.9758	Toxocara canis	KHN82285	.
5.07309	112.274	212.233	Ppen8388_c0_seq1	465		---NA---					.
3.13606	112.187	43.578	Ppen18523_c0_seq1	596		protein CutA homolog	1.9e-40	0.7203	Brugia malayi	XP_001898208;CRZ24336	.
2.80131	112.152	11.4906	Ppen12108_c0_seq1	642		GLoBin related	6.3e-53	0.6879	Toxocara canis	KHN81814	.
20.2512	111.957	138.772	Ppen14750_c0_seq2	2322		KH domain-containing protein	2.2e-125	0.6783	Loa loa	EJD76408;XP_020307207	.
2.58736	111.953	174.396	Ppen13980_c0_seq2	267		---NA---					.
2.92866	111.841	109.53	Ppen5779_c0_seq1	369		---NA---					.
3.38769	111.76	19.6479	Ppen9958_c0_seq2	730		---NA---					.
3.27415	111.738	66.3855	Ppen5809_c0_seq1	507		---NA---					.
0.951601	111.734	0	Ppen9259_c0_seq1	245		---NA---					.
1.15189	111.676	17.2303	Ppen8474_c0_seq1	259		---NA---					.
2.71368	111.667	69.3101	Ppen20511_c0_seq1	424	SP	---NA---					.
8.16277	111.637	175.102	Ppen13514_c0_seq1	814		CRE-VPS-37 protein	7.8e-46	0.662	Onchocerca flexuosa	OZC08821	.
3.68516	111.557	87.9895	Ppen5101_c0_seq1	537		prefoldin subunit	7.6e-30	0.719	Ancylostoma ceylanicum	EYB85260	.
3.80423	111.546	66.8866	Ppen11472_c0_seq1	633		MICOS complex subunit MIC13	3.1e-12	0.6211	Dictyocaulus viviparus	KJH51179	.
4.50296	111.451	58.6202	Ppen18098_c0_seq1	770	SP	---NA---					.
0.97892	111.263	0	Ppen3498_c0_seq1	253		RIM Binding protein	2.9e-21	0.8596	Toxocara canis	KHN75873	.
5.69287	111.259	170.555	Ppen11520_c0_seq2	586		---NA---					.
7.28472	111.237	206.586	Ppen15917_c1_seq10	670		---NA---					.
11.6739	111.218	42.7957	Ppen15286_c1_seq17	2146		adipor-like receptor	8.5e-170	0.6578	Loa loa	XP_003139432;EFO24640	.
5.81548	111.175	176.809	Ppen9547_c0_seq1	587		nuclear transport factor 2 domain protein	2.3e-65	0.855	Brugia malayi/Wuchereria bancrofti	EJW81917;CDP95383	.
7.59995	111.152	187.768	Ppen12225_c0_seq1	744		CRE-RIL-1 protein	1e-13	0.5312	Haemonchus contortus	CDJ86340	.
2.68598	111.151	27.7479	Ppen18503_c0_seq1	543	SP	---NA---					.
11.262	111.14	80.2114	Ppen16449_c0_seq8	1679		protein-tyrosine phosphatase	7.7e-67	0.5809	Brugia malayi	XP_001900299;CDP96924	.
7.51236	110.999	33.8557	Ppen12779_c0_seq1	1462		CRE-LIN-24 protein	7e-92	0.7326	Haemonchus contortus	CDJ97146	.
8.3236	110.888	183.344	Ppen12988_c0_seq1	843		emp24 gp25L p24 domain containing protein	8.2e-135	0.9155	Ancylostoma ceylanicum	EYC23802	.
10.2782	110.849	77.8835	Ppen14082_c0_seq5	1553		---NA---					.
7.11559	110.824	138.004	Ppen11046_c0_seq1	852		spliced leader 30 kDa protein	3.5e-17	0.4731	Ascaris suum	AAM12418	.
1.03898	110.78	0	Ppen13775_c0_seq3	270		---NA---					.
8.87357	110.753	57.4536	Ppen13626_c0_seq1	1561	SP	---NA---					.
2.50335	110.689	6.98124	Ppen3222_c0_seq1	587		---NA---					.
4.26809	110.629	112.912	Ppen16958_c0_seq1	544		Ribonuclease kappa-B	1.3e-38	0.8673	Meloidogyne incognita	AFG25459	.
7.14847	110.567	92.148	Ppen15450_c0_seq3	1006	SP	---NA---					.
1.87153	110.504	34.0033	Ppen13426_c1_seq1	383		---NA---					.
6.87135	110.425	211.879	Ppen3662_c0_seq1	638		trappc3-prov protein	2.5e-69	0.7941	Toxocara canis	KHN80875	.
7.59329	110.358	324.441	Ppen14196_c0_seq7	529		---NA---					.
23.8074	110.246	167.633	Ppen15818_c0_seq1	2539		Protein CBG11872	5.4e-11	0.8214	Caenorhabditis elegans	NP_492098;CAA96691	.
19.4537	110.151	199.694	Ppen14964_c0_seq3	1838		putative tyrosine-protein kinase transforming protein Src	3.7e-167	0.7967	Necator americanus	XP_013306003;ETN83776	.
7.72675	110.078	189.503	Ppen12241_c0_seq1	750		60S ribosomal protein L11	6e-121	0.9468	Brugia malayi	XP_001892371;CDQ03626	.
0.974742	109.946	13.3921	Ppen3241_c0_seq1	204		---NA---					.
34.2899	109.894	171.411	Ppen16221_c0_seq2	3594		ARRestin Domain protein	3e-104	0.5702	Toxocara canis	KHN70953	.
3.67208	109.893	56.9192	Ppen10274_c0_seq1	645		hypothetical protein DICVIV_00093	8.5e-06	0.4935	Dictyocaulus viviparus	KJH53665	.
4.55331	109.892	56.0496	Ppen9367_c0_seq4	770		Hypothetical protein SRAE_X000063600	1.4e-06	0.5217	Strongyloides ratti	CEF71309	.
13.1962	109.89	201.502	Ppen16220_c0_seq2	1265		BSD domain-containing protein	7.6e-28	0.7177	Toxocara canis	KHN86764	.
2.49109	109.823	76.291	Ppen4927_c0_seq1	382		LSM domain protein	1.5e-39	0.9474	Wuchereria bancrofti	EJW84040	.
7.01336	109.776	60.6525	Ppen14429_c0_seq2	1168		---NA---					.
2.05693	109.693	12.6742	Ppen14733_c0_seq1	485		putative serpin-like protein	6.7e-34	0.6711	Toxocara canis	KHN80292	.
14.4772	109.596	72.9114	Ppen15908_c0_seq4	2231		mo25-like protein	0	0.9033	Toxocara canis	KHN70999	.
12.635	109.519	93.3327	Ppen15248_c0_seq1	1803		ATP synthase F1, beta subunit	0	0.9009	Strongyloides ratti	CEF67907	.
10.7297	109.51	176.954	Ppen13928_c0_seq4	1117		CRE-CSK-1 protein	4.1e-78	0.7055	Diploscapter pachys	PAV82817	.
33.6702	109.491	131.584	Ppen11425_c0_seq1	4094		Maternal protein pumilio	0	0.581	Toxocara canis	KHN86401	.
3.12461	109.248	65.5084	Ppen10325_c0_seq1	513		Tropomyosin isoforms c/e	4.6e-47	0.9577	Caenorhabditis briggsae	CCG58661;XP_002640726;Q60UW4	.
0.929897	109.165	0	Ppen2616_c0_seq1	229		---NA---					.
3.5416	109.117	371.701	Ppen3198_c0_seq1	222		---NA---					.
3.64016	109.074	13.0853	Ppen11081_c0_seq1	863		---NA---					.
3.46973	109.072	27.2381	Ppen11857_c0_seq1	699		Nucleoredoxin-like protein 2	4.6e-56	0.7586	Strongyloides ratti	CEF67849	.
22.3712	108.795	142.474	Ppen15784_c0_seq1	2590		probable aconitate hydratase, mitochondrial	0	0.8348	Toxocara canis	KHN74172	.
4.54279	108.786	26.9828	Ppen17089_c0_seq1	928	SP	---NA---					.
7.76793	108.725	98.8452	Ppen16059_c0_seq2	1102		---NA---					.
9.81642	108.714	78.1895	Ppen16446_c0_seq7	1492		zinc finger protein	1.3e-53	0.6219	Brugia malayi	XP_001902484	.
7.53424	108.569	71.7529	Ppen13282_c0_seq1	1228		vacuolar ATP synthase subunit S1	2.7e-24	0.4881	Strongyloides ratti	CEF60431	.
16.3904	108.544	195.771	Ppen16041_c0_seq10	1567		Cytochrome b-c1 complex subunit 2, mitochondrial	1.5e-119	0.6562	Strongyloides ratti	CEF68991	.
3.13852	108.457	4.5112	Ppen15097_c0_seq1	757		---NA---					.
3.00801	108.433	26.9395	Ppen11318_c0_seq1	610		UAA transporter family protein	2e-13	0.7714	Oesophagostomum dentatum	KHJ78596;KHJ87325	.
1.28269	108.411	0	Ppen13623_c1_seq1	338		Carboxylesterase, type B domain-containing protein	6.5e-09	0.5495	Strongyloides ratti	CEF63325	.
9.3329	108.386	51.1872	Ppen16449_c0_seq19	1674		protein-tyrosine phosphatase	9.5e-66	0.6149	Brugia malayi	XP_001900299;CDP96924	.
15.129	108.322	111.923	Ppen15172_c0_seq1	2014	SP	---NA---					.
10.6155	108.255	86.4766	Ppen16529_c0_seq2	1599		arginine kinase	0	0.9361	Heterodera glycines	AAO49799	.
6.80519	108.203	223.104	Ppen18927_c0_seq1	614		acyl CoA binding protein	5.4e-54	0.8696	Caenorhabditis latens	OZG24544	.
18.6762	108.192	83.485	Ppen15405_c0_seq1	2792		BRO1-like domain protein	0	0.7846	Ancylostoma ceylanicum	EYC11625	.
1.09696	108.135	0	Ppen6130_c1_seq1	237		---NA---					.
0.793001	108.115	0	Ppen11353_c4_seq1	211		---NA---					.
14.7285	108.013	67.0191	Ppen16523_c0_seq2	2371		ankyrin repeat protein	1.3e-114	0.536	Toxocara canis	KHN86230	.
0.274241	108	104	Ppen10725_c0_seq1	732	SP	---NA---					.
7.95404	107.91	166.08	Ppen14177_c0_seq1	829		putative phospholipid hydroperoxide glutathione peroxidase	3.1e-66	0.7232	Necator americanus	ETN82531;XP_013304758	.
7.14518	107.822	90.0737	Ppen7243_c0_seq1	1087		ER lumen protein retaining receptor	1e-109	0.9014	Toxocara canis	KHN76075	.
3.44979	107.799	79.4358	Ppen10322_c0_seq1	536		---NA---					.
2.41157	107.785	4.39934	Ppen14153_c3_seq1	621		---NA---					.
2.51833	107.714	12.2841	Ppen11932_c0_seq1	556		---NA---					.
15.9518	107.694	68.3482	Ppen16213_c0_seq1	2553	SP	2103308Aesophageal gland protein	5.1e-47	0.5477	Meloidogyne incognita	AAC46496;2103308A	.
3.13859	107.69	37.5983	Ppen15550_c1_seq2	591		Protein Y95D11A.1	1.4e-14	0.6957	Wuchereria bancrofti	EJW78826	.
6.5519	107.609	35.2375	Ppen15547_c0_seq2	1331		---NA---					.
0.793001	107.605	0	Ppen41767_c0_seq1	212		---NA---					.
2.48244	107.568	41.9646	Ppen7927_c1_seq1	466		Uncharacterized protein CELE_Y17G7B.23	1.3e-08	0.5222	Caenorhabditis elegans	CBX25203;NP_001254330	.
5.9567	107.54	127.788	Ppen11929_c0_seq1	679		---NA---					.
1.3712	107.499	0	Ppen12029_c0_seq5	298		---NA---					.
3.09953	107.282	77.2943	Ppen10313_c0_seq1	477		---NA---					.
1.36669	107.273	19.9577	Ppen7804_c0_seq1	308		---NA---					.
9.88418	107.116	54.2887	Ppen14877_c1_seq1	1663		histidine acid phosphatase	2.4e-159	0.737	Meloidogyne incognita	AAN08587	.
5.13922	107.07	32.053	Ppen8307_c0_seq1	1047		Protein CBG01832	5.3e-50	0.5841	Toxocara canis	KHN85537	.
2.47641	107.022	77.6407	Ppen12444_c0_seq1	394		beta-1,4-endoglucanase	1.2e-91	1	Pratylenchus penetrans	BAB68523	.
2.55005	107.017	31.6831	Ppen16393_c0_seq7	454		---NA---					.
7.24741	106.932	53.2375	Ppen15516_c0_seq12	1287		Succinate dehydrogenase [ubiquinone] flavoprotein subunit, mitochondrial	2.6e-69	0.858	Strongyloides ratti	CEF69332	.
12.1375	106.887	132.76	Ppen14584_c0_seq1	1469		Pyruvate dehydrogenase E1 component subunit alpha	0	0.8797	Caenorhabditis remanei	EFO85632;XP_003116766	.
15.8941	106.863	105.002	Ppen15152_c0_seq2	2198		WD domain, G-beta repeat protein	0	0.785	Ancylostoma ceylanicum	EPB67514	.
6.01137	106.757	54.7485	Ppen16264_c0_seq4	1060		14-3-3 protein zeta isoform X2	1.4e-50	0.619	Drosophila hydei	XP_023162487	.
13.8818	106.658	171.057	Ppen13996_c0_seq2	1492		nucleosome assembly protein 1	2.6e-82	0.6856	Brugia malayi	XP_001897013;CRZ25806	.
1.49616	106.655	5.32206	Ppen12955_c0_seq1	385		---NA---					.
0.951601	106.517	0	Ppen7604_c0_seq1	257		Intraflagellar transport protein 52 homolog	7.7e-15	0.7619	Strongyloides ratti	CEF60923	.
1.88134	106.414	76.1984	Ppen3576_c0_seq1	305		TM2 domain protein	1.2e-16	0.8298	Ancylostoma ceylanicum	EYC40908	.
10.141	106.412	135.001	Ppen13999_c0_seq2	1238		Sfrs5 protein	3.5e-66	0.6734	Toxocara canis	KHN86131	.
8.85976	106.369	138.04	Ppen13073_c0_seq1	1031		ribosomal L18p/L5e family protein	6.5e-148	0.8716	Strongyloides ratti	CEF66000	.
3.52067	106.338	83.4272	Ppen11128_c0_seq1	544	SP	Neuropeptide-like peptide 36	8.1e-13	0.9038	Onchocerca flexuosa	OZC10923	.
0.832421	106.335	0	Ppen2646_c0_seq1	234		---NA---					.
5.46849	106.296	100.393	Ppen10261_c0_seq1	751		Protein CBG01548	2.1e-71	0.7688	Caenorhabditis elegans	CCD61408;NP_001023201	.
4.54223	106.283	31.993	Ppen13551_c0_seq1	904		homeobox domain protein	2.7e-42	0.8889	Trichinella spiralis	XP_003367134;EFV48379	.
10.5885	106.21	166.102	Ppen13928_c0_seq8	1159		Tyrosine-protein kinase csk-1	9.1e-82	0.7055	Diploscapter pachys	PAV82817	.
1.21974	106.011	0	Ppen13001_c0_seq4	277		---NA---					.
15.0605	105.799	98.3621	Ppen16021_c0_seq1	2125		Hexokinase family and Hexokinase, N-terminal domain and Hexokinase, C-terminal domain-containing protein	0	0.8486	Ancylostoma ceylanicum	EYC41180	.
1.87217	105.728	26.635	Ppen5111_c0_seq1	359		---NA---					.
1.90665	105.687	12.4748	Ppen7840_c0_seq1	438		---NA---					.
3.29745	105.683	112.227	Ppen7686_c0_seq2	430	SP	---NA---					.
6.31574	105.677	77.8412	Ppen12576_c0_seq2	957		hypothetical protein LOAG_16376	7.1e-06	0.7209	Loa loa	EJD76699;XP_020307483	.
3.19905	105.638	50.1112	Ppen17687_c0_seq1	605		---NA---					.
17.043	105.588	124.182	Ppen14338_c0_seq1	2184		Son of sevenless -like protein 1	1.6e-69	0.5932	Loa loa	XP_020307563;EJD76785	.
18.9226	105.466	102.173	Ppen16507_c1_seq13	2551		Malate synthase	0	0.9373	Caenorhabditis elegans	CCD63238;Q10663;NP_503306	.
7.06584	105.461	62.8065	Ppen15634_c0_seq5	1139		---NA---					.
4.13334	105.389	90.624	Ppen10561_c0_seq1	630		SNARE-associated protein Snapin	6.1e-34	0.6833	Toxocara canis	KHN86295	.
8.25364	105.282	47.924	Ppen16449_c0_seq25	1507		protein-tyrosine phosphatase	1.8e-67	0.5809	Brugia malayi	XP_001900299;CDP96924	.
11.631	105.186	48.9247	Ppen16117_c0_seq1	2156		Phosphoenolypyruvate CarboxyKinase	0	0.8896	Caenorhabditis brenneri	EGT54227	.
6.17588	105.151	113.155	Ppen9897_c0_seq2	815		TAG-18 protein	1.5e-80	0.7635	Toxocara canis	KHN80592	.
2.86055	105.106	66.774	Ppen17477_c0_seq1	487		RNA polymerase K / subunit	6.6e-59	0.8974	Toxocara canis	KHN73979	.
7.31199	105.074	144.103	Ppen14800_c0_seq1	852		---NA---					.
1.02257	105.011	0	Ppen3275_c0_seq1	279		---NA---					.
5.32848	104.962	240.155	Ppen5131_c0_seq1	460		---NA---					.
9.72515	104.849	139.743	Ppen14207_c0_seq3	1127		Heat shock protein Hsp20 domain containing protein	1.4e-18	0.6408	Haemonchus contortus	CDJ87954	.
4.27101	104.84	56.0105	Ppen15375_c0_seq12	787		---NA---					.
6.60127	104.819	41.0895	Ppen10419_c0_seq1	1263		---NA---					.
6.84506	104.763	95.0329	Ppen11576_c0_seq1	1011	SP	Probable 28S ribosomal protein S23, mitochondrial	2.4e-27	0.8406	Strongyloides ratti	CEF64955	.
5.68553	104.686	35.6977	Ppen14429_c0_seq3	1111		---NA---					.
4.79144	104.496	67.8379	Ppen3271_c0_seq1	804		Ribonuclease P protein subunit p20	5.2e-26	0.6897	Loa loa	XP_003148958;EFO15112	.
1.40592	104.482	0	Ppen10368_c0_seq2	380		---NA---					.
0.902277	104.48	0	Ppen5448_c0_seq1	248		CRE-GLNA-2 protein	1.2e-20	0.7561	Ancylostoma ceylanicum	EPB77516	.
2.19641	104.462	0	Ppen9312_c0_seq2	546		Ligand-binding domain of nuclear hormone receptor	5.5e-25	0.8413	Ancylostoma duodenale	KIH52390	.
15.8775	104.4	93.2575	Ppen8865_c0_seq1	2296		beta-fructofuranosidase	3.7e-117	0.5559	Ensifer adhaerens	WP_034800692;KDP72203;ANK76594	.
6.74358	104.385	111.148	Ppen15507_c0_seq2	892		ADP-ribosylation factor 1	7e-126	0.9891	Dictyocaulus viviparus	KJH40082	.
2.28239	104.352	20.287	Ppen10267_c0_seq1	505		---NA---					.
34.0415	104.278	173.828	Ppen16221_c0_seq4	3615		ARRestin Domain protein	3.4e-104	0.5711	Toxocara canis	KHN70953	.
1.60325	104.21	0	Ppen15714_c2_seq1	373		---NA---					.
5.94897	104.204	50.2223	Ppen14425_c0_seq1	1114	SP	CX module	3.1e-28	0.6514	Caenorhabditis nigoni	PIC41545	.
0.732967	104.173	0	Ppen15875_c1_seq1	201		---NA---					.
14.8144	104.078	147.598	Ppen15701_c0_seq1	1764		Cytosolic non-specific dipeptidase	0	0.783	Strongyloides ratti	CEF64976	.
3.79446	104.069	54.3218	Ppen9197_c0_seq1	698		GRIM-19 domain containing protein	3.7e-75	0.8289	Meloidogyne incognita	AFG25452	.
7.62066	104.045	384.34	Ppen10205_c0_seq1	462		---NA---					.
6.35377	103.926	63.3653	Ppen15516_c0_seq9	1105		heterochromatin protein 1	5.2e-18	0.5231	Bicyclus anynana	XP_023941019	.
1.00789	103.863	10.8412	Ppen2641_c0_seq1	252		---NA---					.
3.99071	103.821	55.9173	Ppen8514_c0_seq1	728		---NA---					.
1.60029	103.815	3.805	Ppen6975_c0_seq2	359		---NA---					.
6.84448	103.706	154.853	Ppen11173_c0_seq1	765		LSM domain protein	2.7e-44	0.9011	Ancylostoma ceylanicum	EYC24731;EPB74962	.
4.82998	103.504	103.99	Ppen10374_c0_seq1	689		KASH (Klarsicht/ANC-1/Syne Homology) Domain Protein	1.8e-30	0.7019	Strongyloides ratti	CEF63758	.
5.21822	103.446	46.5289	Ppen15286_c1_seq6	1008		Progestin and adipoQ receptor-like protein 1	3.7e-09	0.4965	Toxocara canis	KHN74324	.
11.8092	103.383	113.186	Ppen16167_c3_seq1	1600		---NA---					.
26.5243	103.364	198.069	Ppen13124_c0_seq1	2537		glycosyl hydrolase family 35	3.8e-102	0.532	Ancylostoma ceylanicum	EPB72383	.
2.07023	103.364	12.5078	Ppen2812_c0_seq1	466	SP	---NA---					.
8.21711	103.337	47.258	Ppen13847_c1_seq1	1515		Phosphoinositide phospholipase C	3.7e-94	0.6236	Toxocara canis	KHN75550	.
3.20286	103.308	102.356	Ppen12639_c1_seq1	444		---NA---					.
12.9702	103.149	78.9923	Ppen15179_c0_seq1	1999		Nucleotide-diphospho-sugar transferase family-containing protein	6.7e-176	0.7824	Strongyloides ratti	CEF71669	.
6.02915	103.092	117.441	Ppen12816_c0_seq1	808	SP	neuropeptide-like protein 8	1.5e-20	0.8358	Meloidogyne incognita	APU93373	.
3.48571	103.052	18.6825	Ppen11115_c2_seq1	826		copper transporting ATPase	1.3e-121	0.86	Brugia malayi	XP_001891680	.
10.1495	102.941	38.4794	Ppen15286_c1_seq1	2040		adipor-like receptor	4.6e-170	0.6578	Loa loa	XP_003139432;EFO24640	.
1.49721	102.896	14.8882	Ppen15474_c0_seq14	367		---NA---					.
3.73433	102.814	64.628	Ppen9912_c0_seq1	636		---NA---					.
4.26401	102.776	129.227	Ppen10090_c0_seq1	546		SRP19 protein	8.5e-41	0.7719	Toxocara canis	KHN71142	.
6.06863	102.715	147.46	Ppen13645_c0_seq1	713	SP	CRE-FLP-22 protein	2.4e-27	0.7386	Radopholus similis	AKF02782	.
1.65438	102.676	27.4379	Ppen14683_c3_seq1	312		---NA---					.
2.98175	102.586	70.7792	Ppen13380_c0_seq1	515	SP	---NA---					.
7.15623	102.445	57.0337	Ppen12656_c0_seq1	1303	SP	hemimethylated DNA binding domain-containing protein	1.2e-66	0.6682	Wuchereria bancrofti	EJW85009	.
7.65453	102.342	167.768	Ppen13059_c0_seq1	834		---NA---					.
7.3597	102.25	70.3082	Ppen14454_c0_seq8	1233		---NA---					.
12.1787	102.201	238.393	Ppen14835_c0_seq3	1053	SP	Neuropeptide-Like Protein	2.9e-54	0.7267	Meloidogyne incognita	APU93371	.
1.87857	102	33	Ppen14824_c0_seq1	1603	SP	Coiled-coil domain-containing protein 47	1e-101	0.7014	Brugia malayi	CRZ25371	.
21.9642	101.978	220.865	Ppen16073_c0_seq5	2004		KH domain containing protein	5.3e-63	0.5687	Toxocara canis	KHN74183	.
2.65031	101.964	16.449	Ppen11664_c0_seq1	645		ATP synthase assembly factor FMC1 domain containing protein	1.8e-20	0.6634	Pristionchus pacificus	PDM64077	.
5.88052	101.907	100.457	Ppen9367_c0_seq1	812		Hypothetical protein SRAE_X000063600	2.6e-12	0.6479	Strongyloides ratti	CEF71309	.
3.55372	101.87	101.764	Ppen17211_c0_seq1	490		---NA---					.
12.729	101.769	131.007	Ppen15661_c0_seq2	1582		beta-tubulin isotype 1	0	0.9795	Haemonchus contortus	AAB28077	.
0.951601	101.765	0	Ppen9874_c0_seq1	269		Acyl-CoA-binding protein homolog 3	3.1e-17	0.7361	Strongyloides ratti	CEF59648	.
11.0155	101.676	42.631	Ppen16201_c0_seq5	2123		---NA---					.
0.732967	101.645	0	Ppen5780_c0_seq1	206		---NA---					.
4.54303	101.598	96.1597	Ppen11679_c0_seq1	662		transcription elongation factor B polypeptide 1	4e-62	0.8871	Bicyclus anynana	XP_023946000	.
14.6532	101.545	153.323	Ppen15020_c0_seq1	1692		isopenicillin N synthase family oxygenase	8.6e-140	0.7163	Ralstonia solanacearum	AKZ29284;CUV29558	.
4.13978	101.522	137.912	Ppen14196_c0_seq8	529		---NA---					.
10.7515	101.487	199.188	Ppen15524_c4_seq3	1066		---NA---					.
2.08389	101.472	8.83692	Ppen6485_c2_seq1	505		serine/threonine-protein phosphatase 2A 56 kDa regulatory subunit epsilon isoform	7.7e-08	0.5849	Ancylostoma ceylanicum	EYC08926	.
2.38678	101.435	32.4064	Ppen3213_c1_seq1	496	SP	---NA---					.
2.40786	101.253	51.5925	Ppen10591_c0_seq1	451		---NA---					.
1.91969	101.239	0	Ppen14398_c0_seq1	443		---NA---					.
1.42584	101.157	0	Ppen7153_c0_seq1	332		Gut esterase 1	2.5e-09	0.5524	Toxocara canis	KHN73927	.
5.79871	101.077	124.96	Ppen16043_c0_seq2	739		peptidase family M13	7.6e-51	0.6686	Toxocara canis	KHN86172	.
3.34696	101.05	15.0293	Ppen3264_c0_seq1	818	SP	---NA---					.
6.39684	100.942	185.393	Ppen10307_c0_seq2	660		Transthyretin-like family protein	1.5e-57	0.8194	Brugia malayi	XP_001899436	.
2.52385	100.845	7.43278	Ppen14497_c0_seq2	646		---NA---					.
2.64686	100.824	22.7602	Ppen15477_c0_seq1	618		core histone H2A/H2B/H3/H4	7.3e-56	0.9709	Dictyocaulus viviparus	KJH47177;KJH43258;KJH43261	.
3.20945	100.639	12.1773	Ppen12888_c0_seq1	703		CRE-SUE-1 protein	1.7e-88	0.7725	Toxocara canis	KHN76647	.
5.6568	100.634	73.9007	Ppen11849_c0_seq1	958		acyl-protein thioesterase 1	9.5e-88	0.7477	Necator americanus	XP_013299984;ETN77757	.
0.803569	100.63	10.7275	Ppen4971_c0_seq1	208		---NA---					.
2.11164	100.615	21.9289	Ppen12454_c1_seq1	509		---NA---					.
7.82868	100.586	83.158	Ppen14873_c2_seq3	1226		Corepressor interacting with RBPJ 1	3.5e-86	0.6484	Toxocara canis	KHN86870	.
12.0256	100.572	119.318	Ppen14269_c0_seq1	1579		Glutamine synthetase	0	0.7906	Strongyloides ratti	CEF68007	.
14.4528	100.541	132.372	Ppen16372_c0_seq3	1840		cysteine dioxygenase type I	3.9e-82	0.775	Necator americanus	XP_013291191;ETN68964	.
1.02619	100.533	4.71032	Ppen9738_c0_seq1	290		Phosphatidylinositol N-acetylglucosaminyltransferase subunit P	1.2e-21	0.7349	Brugia malayi	XP_001893531	.
11.3964	100.514	106.856	Ppen16274_c0_seq6	1552		phosphoglycerate kinase	0	0.8551	Toxocara canis	KHN75980	.
2.73101	100.404	19.1797	Ppen3471_c0_seq1	660		---NA---					.
2.9245	100.395	78.9028	Ppen8895_c0_seq1	469		Dynein light chain, cytoplasmic	1.7e-22	0.5846	Toxocara canis	KHN78612	.
5.1073	100.307	66.9756	Ppen12618_c0_seq5	879		---NA---					.
1.2688	100.274	0	Ppen10368_c0_seq1	364		---NA---					.
1.31446	100.196	0	Ppen13355_c1_seq1	331		---NA---					.
11.8521	100.194	67.2485	Ppen15281_c0_seq1	2009		TTK protein kinase	7.6e-99	0.6685	Ancylostoma ceylanicum	EYB96775	.
9.51599	100.142	29.6167	Ppen16417_c0_seq3	2017		RanBP1 domain protein	8.3e-34	0.7447	Teladorsagia circumcincta	PIO69159	.
2.15097	100.109	55.6581	Ppen13449_c0_seq1	352		---NA---					.
6.65408	100.099	59.365	Ppen15634_c0_seq7	1136		---NA---					.
1.16136	100.071	4.26874	Ppen8916_c0_seq1	320		---NA---					.
1.32668	100.044	40.3622	Ppen8086_c0_seq1	265		---NA---					.
14.0036	100.038	93.4538	Ppen16262_c0_seq2	2124		papain family cysteine protease	0	0.8601	Radopholus similis	ACH56226	.
3.98405	100.006	94.7522	Ppen5730_c0_seq1	550		Prefoldin subunit 5	3.6e-29	0.6507	Brugia malayi	XP_001900931	.
10.8152	100.004	40.1507	Ppen16201_c0_seq4	2143		---NA---					.
7.19814	100	342	Ppen11094_c0_seq1	757	SP	---NA---					.
0.218552	100	132	Ppen12062_c0_seq1	466	SP	---NA---					.
8.35757	99.9596	46.9081	Ppen16093_c0_seq2	1582		intermediate filament protein	0	0.9215	Ascaris lumbricoides	CAA60045	.
4.83924	99.9471	173.093	Ppen14457_c0_seq1	527		hypothetical protein WUBG_11649	8.4e-11	0.7049	Wuchereria bancrofti	EJW77443	.
1.52003	99.8835	33.0909	Ppen42151_c0_seq1	311		---NA---					.
5.63089	99.8687	52.9606	Ppen14589_c0_seq1	1029		protein SET-like isoform X2	2.9e-80	0.7222	Centruroides sculpturatus	XP_023232689	.
20.6301	99.8392	74.2504	Ppen16183_c0_seq1	3447		M protein repeat protein	2.6e-137	0.8045	Oesophagostomum dentatum	KHJ95864	.
13.0816	99.8317	82.2503	Ppen16379_c0_seq4	2038		C. briggsae CBR-GEI-15 protein	8.6e-26	0.6667	Necator americanus	XP_013292408;ETN70181	.
4.02615	99.8126	19.4524	Ppen3393_c0_seq1	948		SNF7 family protein	3.4e-84	0.8391	Toxocara canis	KHN72592	.
3.34671	99.5894	6.20102	Ppen15860_c0_seq3	771		WASH complex subunit 7	4.6e-25	0.5299	Biomphalaria glabrata	XP_013075183	.
2.37593	99.5875	22.4759	Ppen16314_c0_seq2	527		---NA---					.
9.24318	99.564	22.809	Ppen9679_c0_seq1	2074		TATA binding protein associated factor	0	0.6733	Brugia malayi	CDP92636	.
4.21525	99.5598	36.0715	Ppen7762_c0_seq1	910		NADH dehydrogenase [ubiquinone] 1 beta subcomplex subunit 5, mitochondrial	4.6e-41	0.7063	Toxocara canis	KHN75641	.
0.951601	99.5446	0	Ppen44819_c0_seq1	275		---NA---					.
0.916209	99.5192	0	Ppen2365_c0_seq1	263		---NA---					.
39.0669	99.5191	126.504	Ppen16476_c0_seq1	5070		FHA domain protein	2.2e-31	0.6258	Necator americanus	XP_013303679;ETN81452	.
12.0159	99.5129	71.6812	Ppen16267_c0_seq3	1952		tyrosine transaminase	0	0.8015	Pristionchus pacificus	PDM84502	.
10.351	99.5076	74.6642	Ppen16449_c0_seq6	1706		protein-tyrosine phosphatase	1.6e-65	0.6149	Brugia malayi	XP_001900299;CDP96924	.
1.50961	99.463	78.2674	Ppen16493_c0_seq3	249		---NA---					.
1.29172	99.4542	1.86102	Ppen4035_c0_seq1	367		hypothetical protein Y032_0068g265	1.1e-18	0.6273	Ancylostoma ceylanicum	EYC08040	.
7.03591	99.4379	94.3994	Ppen14408_c0_seq1	988		CRE-TPI-1 protein	9.5e-119	0.8421	Caenorhabditis brenneri	EGT48267;EGT41370	.
4.35895	99.3935	43.202	Ppen3267_c0_seq1	795		26S proteasome non-ATPase regulatory subunit 10-like	4.1e-54	0.6216	Ancylostoma ceylanicum	EYC00964	.
9.01112	99.238	97.2808	Ppen15258_c0_seq1	1314		---NA---					.
1.51346	99.1776	25.141	Ppen17057_c0_seq1	326		---NA---					.
10.3925	99.1243	277.681	Ppen12949_c0_seq1	823		Phosphatidylethanolamine-binding -like protein F40A3.3	9.9e-92	0.7321	Caenorhabditis remanei	OZF90332	.
4.55458	99.0886	106.769	Ppen15477_c0_seq2	654		core histone H2A/H2B/H3/H4	1.1e-55	0.9709	Dictyocaulus viviparus	KJH47177;KJH43258;KJH43261	.
4.34075	99.0621	37.1401	Ppen11268_c0_seq1	928		Protein RTF2 -like protein	3.7e-69	0.6691	Toxocara canis	KHN85789	.
4.27663	98.9756	96.7856	Ppen12565_c0_seq1	610		Probable NADH dehydrogenase [ubiquinone] 1 alpha subcomplex subunit 12	1e-59	0.7887	Oesophagostomum dentatum	KHJ97512	.
6.59506	98.8633	190.801	Ppen13060_c0_seq1	639		Cytochrome OXidase assembly protein	5.6e-15	0.6341	Dictyocaulus viviparus	KJH41318	.
10.6721	98.832	89.9603	Ppen15022_c0_seq1	1615		Protein yippee-like 2	3.7e-65	0.8934	Brugia malayi	CRZ23133	.
2.30233	98.7349	182.619	Ppen17014_c0_seq1	239		---NA---					.
5.07459	98.7206	111.935	Ppen14176_c0_seq1	704	SP	saposin precursor	2.3e-06	0.5	Brugia malayi	CRZ21681	.
9.22126	98.7119	34.8291	Ppen12789_c0_seq2	1910		TPM domain-containing protein	1.6e-29	0.5714	Toxocara canis	KHN76566	.
4.22022	98.7063	66.2348	Ppen3470_c0_seq1	734		ATP synthase subunit s, mitochondrial	2.6e-44	0.6944	Toxocara canis	KHN82950	.
1.13569	98.6074	14.1799	Ppen6704_c1_seq1	289		---NA---					.
4.88996	98.5753	46.7805	Ppen5845_c0_seq1	969		---NA---					.
5.43274	98.5206	87.8644	Ppen13199_c0_seq1	866		Ribosome maturation protein SBDS	1.8e-124	0.8879	Toxocara canis	KHN86849	.
1.9384	98.5152	15.3077	Ppen18068_c0_seq1	470		TPR Domain containing protein	1.2e-10	0.8095	Loa loa	EFO23656;XP_003140416	.
4.42973	98.4417	72.6922	Ppen13649_c0_seq1	773		CRE-CAL-5 protein	9.1e-79	0.7941	Caenorhabditis briggsae/Caenorhabditis nigoni	CAP33073;XP_002644634;PIC18294	.
2.78926	98.3296	12.5898	Ppen8729_c1_seq1	651		UV radiation resistance-associated protein	1.6e-19	0.629	Toxocara canis	KHN86894	.
0.93115	98.2907	0	Ppen6420_c1_seq1	239		TAZ zinc finger	2.5e-19	0.7414	Diploscapter pachys	PAV56384	.
2.59957	98.1375	97.135	Ppen12945_c0_seq1	404		---NA---					.
2.61142	98.1261	12.4428	Ppen16794_c0_seq1	688	SP	---NA---					.
1.29763	98.1081	3.68192	Ppen15649_c1_seq3	371		---NA---					.
7.08302	98.0134	42.9607	Ppen13976_c0_seq1	1400		Pyruvate dehydrogenase E1 component subunit beta, mitochondrial	0	0.9021	Pristionchus pacificus	PDM69956	.
4.98694	97.9156	89.7397	Ppen15425_c0_seq1	774	SP	---NA---					.
3.03786	97.9134	86.4347	Ppen16444_c1_seq24	480		---NA---					.
8.19555	97.7199	51.2885	Ppen15661_c0_seq3	1582		beta-tubulin isotype 2	0	0.9772	Haemonchus contortus	ACS29564;CAA56353;ACS29565	.
5.56423	97.7029	84.2726	Ppen15507_c0_seq1	868		ADP-ribosylation factor 1	4.8e-119	0.9665	Folsomia candida	XP_021954879;OXA52508	.
1.30414	97.7014	27.4113	Ppen3359_c0_seq1	299		---NA---					.
9.35778	97.6466	128.831	Ppen10317_c0_seq1	1221		---NA---					.
2.38449	97.5793	26.7239	Ppen12020_c0_seq1	564		U6 snRNA-associated Sm-like protein LSm4	3.2e-45	0.9406	Brugia malayi	CRZ22758	.
2.70495	97.5592	15.3763	Ppen11664_c0_seq2	690		ATP synthase assembly factor FMC1 domain containing protein	2.1e-20	0.6634	Pristionchus pacificus	PDM64077	.
3.2787	97.556	37.999	Ppen5305_c0_seq1	690		Probable NADH dehydrogenase [ubiquinone] iron-sulfur protein 8, mitochondrial	1.6e-115	0.875	Pristionchus pacificus	PDM76463	.
21.5965	97.5064	113.921	Ppen15855_c0_seq3	2972		Puromycin-sensitive aminopeptidase	0	0.7746	Heterodera glycines	AAX68678	.
2.97263	97.503	106.032	Ppen5662_c0_seq1	414		CSL zinc finger	5e-20	0.8095	Pristionchus pacificus	PDM65326	.
2.27687	97.4816	2.07914	Ppen3194_c0_seq1	657		---NA---					.
21.3068	97.4075	90.6138	Ppen16502_c0_seq3	3302		---NA---					.
8.48502	97.3716	45.8302	Ppen15825_c0_seq2	1648		---NA---					.
0.708443	97.3014	3.26792	Ppen13991_c0_seq1	209		---NA---					.
10.4095	97.2885	323.83	Ppen11009_c0_seq1	748		coiled-coil domain-containing protein 25	1.2e-74	0.7799	Strongyloides ratti	CEF61755	.
10.5386	97.2463	60.2262	Ppen14844_c0_seq1	1866		eukaryotic translation initiation factor 5, variant	5.2e-158	0.7451	Loa loa	XP_020305674;EFO27890;EJD74777;XP_020304063	.
10.7291	97.2042	176.77	Ppen14364_c0_seq2	1151		Protein TFG	2e-14	0.6867	Brugia malayi	CDQ04186	.
5.25511	97.1751	24.558	Ppen14706_c0_seq1	1205		histone-fold-containing protein	8e-29	0.6364	Rhodotorula graminis WP1	KPV75423;XP_018271472	.
2.62265	97.1581	91.521	Ppen12363_c0_seq2	404		DnaJ domain protein	3.9e-27	0.7391	Teladorsagia circumcincta	PIO68352	.
6.42644	97.1186	196.986	Ppen13060_c0_seq2	612		Cytochrome OXidase assembly protein	4.9e-15	0.6341	Dictyocaulus viviparus	KJH41318	.
13.6717	97.1063	142.185	Ppen12060_c0_seq1	1644		Peptide P4	4.3e-10	0.4759	Strongyloides ratti	CEF64455	.
12.9791	97.0448	295.475	Ppen12608_c0_seq1	968		S-phase kinase-associated protein 1A	1.9e-27	0.6211	Folsomia candida	XP_021958771	.
3.37804	96.9383	141.368	Ppen16043_c0_seq3	413		Endothelin-converting enzyme 2	2.9e-11	0.6545	Absidia repens	ORZ23328	.
7.80231	96.8754	78.4796	Ppen13869_c0_seq1	1242	SP	inorganic diphosphatase	6.5e-142	0.8129	Vicugna pacos	XP_015108182	.
9.34323	96.875	65.1225	Ppen16039_c0_seq1	1653		late embryogenesis abundant-like protein 1	1.9e-08	0.4587	Caenorhabditis remanei	XP_003116482;EFO95378	.
22.6282	96.7926	99.1454	Ppen16355_c0_seq1	3331		---NA---					.
1.88229	96.7856	9.8513	Ppen5195_c0_seq1	453		---NA---					.
5.72973	96.7104	141.588	Ppen10267_c0_seq2	705		Apoptosis-inducing factor 1	1.4e-11	0.6338	Dictyocaulus viviparus	KJH50821	.
1.09696	96.709	0	Ppen9624_c6_seq1	265		PREDICTED: uncharacterized protein LOC105327443 isoform X6	2.4e-13	0.5843	Crassostrea gigas	XP_019922454	.
1.35331	96.6618	0	Ppen11181_c1_seq2	399		Sialin	4.7e-08	0.6197	Toxocara canis	KHN85601	.
4.10405	96.6039	49.8016	Ppen11406_c0_seq1	809		EXOSome (multiexonuclease complex) component	8.1e-59	0.6356	Caenorhabditis remanei	OZF83723;POM33690	.
15.556	96.5225	30.0128	Ppen16028_c0_seq1	3437		F-box domain and Zinc finger	0	0.8296	Ancylostoma ceylanicum	EYB88347	.
1.48147	96.4655	26.3471	Ppen5729_c0_seq1	337		Hypothetical protein SRAE_1000186200	8.5e-19	0.7887	Strongyloides ratti	CEF63602	.
5.6797	96.4575	92.2519	Ppen15087_c0_seq1	862	SP	---NA---					.
2.78746	96.4333	8.53746	Ppen15420_c0_seq30	720		---NA---					.
5.8519	96.3189	79.4783	Ppen14528_c0_seq1	944		---NA---					.
6.22778	96.2935	36.0281	Ppen15816_c0_seq15	1273		DEAD/DEAH box helicase	3.4e-106	0.8387	Dictyocaulus viviparus	KJH53639	.
12.244	96.2925	72.2653	Ppen15836_c0_seq2	2096		putative amphid protein	2.6e-29	0.7111	Heterodera avenae	AVA09677	.
12.3446	96.279	62.1482	Ppen11979_c0_seq1	2231		---NA---					.
1.58666	96.238	17.5908	Ppen3400_c0_seq1	409		NADH dehydrogenase [ubiquinone] 1 alpha subcomplex subunit 2	1.6e-40	0.8444	Toxocara canis	KHN81860	.
3.28844	96.1351	126.607	Ppen12159_c0_seq2	437		---NA---					.
16.4543	96.1301	49.6398	Ppen16507_c1_seq7	3111		malate synthase A	0	0.8866	Haemonchus contortus	CDJ95172	.
13.5884	96.1139	70.9382	Ppen16828_c0_seq1	2367		RNA binding protein	7.8e-17	0.5023	Diploscapter pachys	PAV84356	.
18.7727	96.1044	72.5489	Ppen15611_c0_seq1	3271		pantothenate kinase	1.4e-172	0.7854	Toxocara canis	KHN77364	.
10.2026	96.0644	49.8842	Ppen14841_c0_seq2	1918		---NA---					.
1.09696	95.9846	0	Ppen41647_c0_seq1	267		---NA---					.
5.7676	95.7086	131.665	Ppen10336_c0_seq1	743		related to yeast Vacuolar Protein Sorting factor	1.9e-86	0.8717	Ancylostoma ceylanicum	EYC08511	.
3.42454	95.6701	68.9931	Ppen15477_c0_seq14	602		core histone H2A/H2B/H3/H4	9.4e-56	0.9709	Dictyocaulus viviparus	KJH47177;KJH43258;KJH43261	.
14.5831	95.6319	165.296	Ppen15661_c0_seq4	1615		beta-tubulin isotype 1	0	0.986	Haemonchus contortus	ABM92348	.
8.22575	95.6056	62.167	Ppen15274_c0_seq1	1488		eukaryotic initiation factor 4A-III	0	0.9591	Loa loa	XP_020302327;EFO21014	.
4.13083	95.4706	37.2633	Ppen14082_c0_seq9	882		---NA---					.
9.86885	95.4632	36.6458	Ppen16417_c0_seq2	2070		RanBP1 domain protein	9.2e-34	0.7447	Teladorsagia circumcincta	PIO69159	.
6.45517	95.4598	375.619	Ppen10195_c0_seq1	425		---NA---					.
10.7867	95.4597	91.4948	Ppen11465_c0_seq1	1591		snoRNA binding domain protein	0	0.8518	Necator americanus	XP_013305652;ETN83425	.
4.15753	95.4527	26.9885	Ppen14496_c0_seq1	877		NADH dehydrogenase [ubiquinone] 1 alpha subcomplex assembly factor 5	3.6e-102	0.7826	Brugia malayi	CDQ04380	.
12.1653	95.4206	75.1092	Ppen13776_c0_seq1	2114		Nucleic acid binding and Replication factor-A domain containing protein	4.5e-127	0.584	Toxocara canis	KHN79980	.
12.4977	95.3981	49.5754	Ppen14309_c0_seq1	2371		heat shock protein 68-like	0	0.8639	Caenorhabditis nigoni	PIC42749	.
2.66113	95.329	16.0328	Ppen12772_c1_seq1	639	SP	N-acetylated-alpha-linked acidic dipeptidase 2	1.8e-39	0.7273	Strongyloides ratti	CEF62267	.
6.33766	95.2853	17.3762	Ppen15278_c0_seq2	1517		---NA---					.
1.99998	95.2457	28.2389	Ppen7970_c0_seq1	461		Alpha-1,3-mannosyl-glycoprotein 2-beta-N-acetylglucosaminyltransferase	2.2e-22	0.67	Brugia malayi	CTP80829	.
4.81649	95.2125	20.4411	Ppen12343_c0_seq1	1125		putative magnesium transporter protein 1	7.4e-145	0.8255	Toxocara canis	KHN74992	.
0.794353	95.1243	0	Ppen15176_c0_seq1	208		---NA---					.
11.0509	95.1125	134.082	Ppen13405_c0_seq2	1399		YKT6 (yeast v-SNARE) homolog	2.7e-91	0.785	Toxocara canis	KHN73467	.
0.97214	95.0899	31.5554	Ppen9881_c0_seq1	228		---NA---					.
16.8355	94.946	186.227	Ppen14083_c0_seq2	1766		Putative tricarboxylate transport protein, mitochondrial	3.7e-162	0.903	Caenorhabditis brenneri	EGT33537	.
1.09696	94.9181	0	Ppen6356_c1_seq1	270		---NA---					.
2.80517	94.8697	129.765	Ppen7712_c0_seq1	376		---NA---					.
2.18755	94.819	19.2713	Ppen6750_c0_seq1	560		---NA---					.
1.21645	94.7719	32.0874	Ppen16320_c0_seq9	284		---NA---					.
9.99384	94.7466	76.3971	Ppen13967_c0_seq1	1641		Selenium-binding protein 1	0	0.7104	Toxocara canis	KHN88915	.
7.87345	94.6771	329.919	Ppen7707_c0_seq1	546		NADH dehydrogenase 1 beta subcomplex subunit 7	1.1e-31	0.699	Strongyloides ratti	CEF67022	.
6.51656	94.5969	101.889	Ppen13872_c0_seq2	946		---NA---					.
9.90547	94.5903	39.8132	Ppen14037_c0_seq1	2091	SP	amino acid permease	0	0.7795	Haemonchus contortus	CDJ93121	.
1.09696	94.5678	0	Ppen13001_c0_seq1	271		---NA---					.
5.99747	94.5583	27.5287	Ppen10220_c0_seq1	1367		CYtochrome C	2.4e-103	0.8152	Haemonchus contortus	CDJ88725	.
3.40944	94.5327	60.8896	Ppen10402_c0_seq1	644		---NA---					.
19.5603	94.5126	74.3373	Ppen16454_c2_seq2	3319		tubulin alpha chain	0	0.9838	Dictyocaulus viviparus	KJH43044	.
2.2859	94.4789	12.8247	Ppen14850_c2_seq2	561		---NA---					.
14.9236	94.4769	77.0268	Ppen8441_c0_seq1	2443		---NA---					.
3.39997	94.4556	70.1857	Ppen12148_c0_seq2	563		---NA---					.
10.1029	94.443	85.2883	Ppen15661_c0_seq1	1615		beta-tubulin isotype 2	0	0.9836	Haemonchus contortus	ACS29564;CAA56353;ACS29565	.
5.64298	94.4132	148.465	Ppen13162_c1_seq1	685		malate/L-lactate dehydrogenase	2.6e-41	0.712	Pristionchus pacificus	PDM67138	.
0.951601	94.3957	0	Ppen16252_c0_seq2	290		---NA---					.
8.83071	94.3819	40.28	Ppen7699_c0_seq1	1883		E3 ubiquitin-protein ligase RNF216-like	1.1e-32	0.5708	Diploscapter pachys	PAV70443	.
1.99863	94.3592	26.4272	Ppen3358_c0_seq1	479		glutaredoxin	7.2e-35	0.6508	Toxocara canis	KHN72622	.
3.15146	94.3395	24.4196	Ppen5045_c0_seq1	772		---NA---					.
11.8453	94.3198	64.7198	Ppen15908_c0_seq5	2102		mo25-like protein	0	0.9033	Toxocara canis	KHN70999	.
23.5352	94.2971	81.6531	Ppen16002_c0_seq1	3857		G-patch domain-containing protein	5.7e-131	0.6125	Brugia malayi	CDP99745	.
10.3627	94.2944	51.6786	Ppen16267_c0_seq1	1949		tyrosine transaminase	0	0.8015	Pristionchus pacificus	PDM84502	.
2.97937	94.2602	22.7666	Ppen11013_c0_seq1	660		Hypothetical 19.4 kDa protein T09A5.5 in chromosome III, putative	1.2e-62	0.7215	Toxocara canis	KHN86458	.
2.49091	94.2296	136.465	Ppen210_c0_seq1	319		---NA---					.
3.11188	94.186	155.605	Ppen14464_c0_seq1	370		hypothetical protein OESDEN_23566, partial	1.7e-07	0.7727	Oesophagostomum dentatum	KHJ76814	.
2.2405	94.1541	25.9715	Ppen6338_c1_seq1	540		WD domain, G-beta repeat protein	1.3e-70	0.8984	Necator americanus	ETN78333;XP_013300560	.
1.61993	94.1444	34.7287	Ppen19205_c0_seq1	354		---NA---					.
5.31641	94.0703	33.6765	Ppen13935_c0_seq1	1212		SNF7 family protein	1.7e-24	0.6391	Loa loa	XP_020301952;EFO19385	.
6.643	93.9687	53.2535	Ppen9495_c0_seq2	1310		zinc finger protein	4.3e-53	0.9462	Brugia malayi	XP_001893235	.
9.16565	93.9282	68.677	Ppen14493_c0_seq1	1594		AChain A, Crystal structure of Acat5 thiolase from Ascaris suum in complex with coenzyme A	1.6e-143	0.7769	Ascaris suum	6BJA_A	.
2.24668	93.9058	69.5986	Ppen12772_c0_seq2	369		N-acetylated-alpha-linked acidic dipeptidase 2	1.1e-33	0.6774	Loa loa	XP_020304966;EJD74024	.
10.1124	93.8657	37.3668	Ppen10260_c0_seq1	2231		NADH dehydrogenase [ubiquinone] 1 alpha subcomplex subunit 10, mitochondrial	6e-136	0.7007	Toxocara canis	KHN74228	.
12.1515	93.8583	60.9666	Ppen15976_c0_seq1	2252		V-type ATPase, A subunit	0	0.9396	Pristionchus pacificus	PDM60114	.
0.795273	93.8388	0	Ppen21024_c0_seq1	247		---NA---					.
2.77172	93.6907	12.1773	Ppen11945_c1_seq1	703		---NA---					.
6.26472	93.6048	41.7907	Ppen12810_c0_seq1	1324		Cdc37 Hsp90 binding domain protein	4.8e-141	0.7966	Brugia malayi	XP_001898527	.
5.16276	93.5645	44.4404	Ppen14304_c0_seq1	1070	SP	hypothetical protein CAEBREN_09399	3.2e-46	0.5914	Caenorhabditis brenneri	EGT31866	.
4.91127	93.5551	33.2312	Ppen18137_c0_seq1	1137		ubiquitin conjugating enzyme	2.8e-98	0.9671	Caenorhabditis elegans	CCD66736;P52478;AAA83388;NP_500480	.
4.59623	93.5114	115.496	Ppen13804_c0_seq3	619		Histone H2A	3.4e-46	0.9279	Cryptotermes secundus/Zootermopsis nevadensis	KDR24205;XP_021917124;XP_023713443;PNF42480	.
10.9645	93.4067	53.9706	Ppen15254_c0_seq1	2157		Acetolactate synthase-like protein	0	0.7571	Caenorhabditis briggsae	XP_002633697	.
15.2065	93.3692	107.797	Ppen10245_c0_seq1	2184		guanine nucleotide-binding protein subunit beta-1	0	0.9941	Meloidogyne javanica	ACB97665;ACB97666	.
4.92292	93.3596	127.052	Ppen3585_c0_seq1	620		---NA---					.
9.22661	93.3297	187.609	Ppen11786_c0_seq1	980		antioxidant, AhpC/TSA family	5.9e-63	0.7852	Ancylostoma ceylanicum	EYC32724;AFV69130	.
11.0518	93.3246	74.8061	Ppen15748_c0_seq1	1895		src substrate cortactin-like isoform X1	1.4e-140	0.6092	Strongyloides ratti	CEF70734	.
2.44475	93.26	58.1113	Ppen11926_c0_seq2	478		---NA---					.
4.1454	93.2358	34.9283	Ppen15011_c0_seq1	859		UPF0428 protein CXorf56 -like protein	8.1e-84	0.7879	Toxocara canis	KHN86176	.
3.6577	93.1551	40.7698	Ppen3478_c0_seq1	755		Protein CBG00625	3.4e-35	0.568	Caenorhabditis briggsae	CAP22007;XP_002630215	.
2.26333	93.1513	39.5928	Ppen15303_c0_seq2	498		---NA---					.
4.98884	93.1025	22.3368	Ppen14679_c0_seq1	1217	SP	palmitoyl-protein thioesterase 1	8.1e-121	0.7865	Brugia malayi	CDP96126	.
8.35038	92.9932	79.7423	Ppen3989_c1_seq1	1374		ornithine decarboxylase	1.1e-41	0.6752	Strongyloides ratti	CEF60888	.
13.5629	92.9549	42.9236	Ppen15309_c0_seq1	2785		3'-5' exonuclease	0	0.6495	Strongyloides ratti	CEF59354	.
4.1938	92.7436	38.261	Ppen7635_c0_seq1	859		ATP-binding region and Heat shock protein Hsp90 and Der1 domain containing protein	2.3e-109	0.8658	Toxocara canis	KHN78532	.
16.3524	92.683	126.751	Ppen16027_c0_seq7	2147		cAMP-dependent protein kinase regulatory subunit	0	0.9309	Onchocerca volvulus	AAN78131	.
1.12964	92.6778	21.9007	Ppen9947_c0_seq1	289	SP	endoglucanase-2 precursor	1.5e-50	0.9651	Pratylenchus penetrans	BAB68523	.
2.32434	92.597	198.056	Ppen12049_c0_seq3	242		---NA---					.
24.4183	92.559	208.704	Ppen16073_c0_seq2	2386		KH domain containing protein	3.1e-62	0.5687	Toxocara canis	KHN74183	.
6.54076	92.5464	137.235	Ppen17471_c0_seq1	859		putative translation initiation factor eIF-6	1.2e-146	0.9187	Necator americanus	XP_013303521;ETN81294	.
6.26621	92.5064	85.8399	Ppen7676_c0_seq1	995		CS domain protein	4e-38	0.5837	Toxocara canis	KHN76939	.
10.5013	92.4971	135.436	Ppen10383_c0_seq2	1338	SP	myosin-2 essential light chain	2.8e-69	0.8671	Loa loa	XP_003143822;EFO20246	.
1.49715	92.4028	6.25168	Ppen7543_c0_seq2	437		---NA---					.
0.783613	92.3867	0	Ppen12716_c0_seq1	252		---NA---					.
9.54957	92.3619	40.4042	Ppen16341_c0_seq1	2012		Fatty-acid amide hydrolase 2	2.4e-82	0.5551	Diploscapter pachys	PAV77417	.
7.58324	92.3425	47.5148	Ppen16449_c0_seq17	1534		protein-tyrosine phosphatase	4e-66	0.6149	Brugia malayi	XP_001900299;CDP96924	.
3.72161	92.319	51.6114	Ppen12674_c0_seq2	757		hypothetical protein Tcan_18137	1.1e-19	0.8571	Toxocara canis	KHN81684	.
12.5699	92.3127	98.0586	Ppen16415_c0_seq1	1908		---NA---					.
7.44634	92.3036	14.6237	Ppen8842_c0_seq1	1943		TSC-22/dip/bun family protein	5.2e-23	0.8333	Toxocara canis	KHN77659	.
10.5002	92.3021	66.5801	Ppen9440_c0_seq1	1888		Putative UDP-glucuronosyltransferase ugt-47	2.8e-132	0.6069	Ancylostoma ceylanicum	EYC40969	.
2.52129	92.2942	11.6255	Ppen15718_c0_seq3	705		FACT complex subunit SSRP1	5.5e-13	0.6912	Strongyloides ratti	CEF65660	.
8.71753	92.2655	47.8814	Ppen15190_c0_seq3	1696		Mob1/phocein family protein	5.4e-81	0.6208	Loa loa	XP_003140879;EFO23192	.
14.0099	92.228	90.356	Ppen16027_c0_seq6	2169		cAMP-dependent protein kinase regulatory subunit	0	0.9309	Onchocerca volvulus	AAN78131	.
8.76561	92.181	101.749	Ppen13999_c0_seq1	1349		Sfrs5 protein	2.4e-63	0.6683	Toxocara canis	KHN86131	.
10.6953	92.124	96.8656	Ppen15310_c0_seq1	1630		Eukaryotic translation initiation factor 3 subunit I	2.3e-142	0.7607	Toxocara canis	KHN80406	.
19.5356	92.1053	166.869	Ppen15620_c0_seq2	2231		channel protein, MIP family	5e-111	0.8068	Ancylostoma ceylanicum	EYB89720	.
2.13706	92.0714	27.0745	Ppen5596_c0_seq1	518		14 kDa phosphohistidine phosphatase-like	1.5e-38	0.7213	Dinoponera quadriceps	XP_014476647	.
1.34625	92.0184	10.928	Ppen14794_c0_seq1	375		Protein-tyrosine phosphatase containing protein	4.5e-53	0.813	Diploscapter pachys	PAV85492	.
2.75155	92	69	Ppen10623_c0_seq1	807	SP	---NA---					.
3.6211	91.9721	14.5319	Ppen14154_c0_seq1	940		---NA---					.
9.14995	91.971	33.2705	Ppen22820_c0_seq1	2068		malic enzyme	0	0.7487	Loa loa	XP_020305043;EJD74104	.
9.67041	91.9599	42.1869	Ppen15383_c0_seq5	2059		BESS domain-containing protein family protein	2.8e-22	0.8833	Toxocara canis	KHN74223	.
7.06286	91.9046	97.9238	Ppen3351_c0_seq1	1109		Reticulon domain containing protein	2.5e-65	0.7035	Haemonchus contortus	CDJ91655	.
0.736643	91.8941	0	Ppen9415_c1_seq1	244	SP	---NA---					.
9.69263	91.8676	60.4299	Ppen15682_c1_seq1	1771		ran-binding protein 9-like	2.7e-07	0.4678	Hydra vulgaris	XP_012560690	.
8.30525	91.8577	43.1163	Ppen14798_c0_seq2	1775		DAB (Drosophila disabled) homolog	6.8e-77	0.5366	Loa loa	EFO27475;XP_003136594	.
10.8744	91.843	56.7172	Ppen16507_c1_seq10	2059		malate synthase A	0	0.773	Oesophagostomum dentatum	KHJ88781	.
0.732967	91.837	0	Ppen10314_c3_seq1	228		---NA---					.
3.19677	91.7024	8.53746	Ppen10816_c0_seq1	800		EF hand	5.4e-93	0.9684	Diploscapter pachys	PAV63244;PAV63250	.
10.1519	91.6869	52.1167	Ppen15908_c0_seq1	1975		mo25-like protein	0	0.9033	Toxocara canis	KHN70999	.
2.96755	91.643	19.8319	Ppen11428_c0_seq1	760		methylosome subunit pICln	4.9e-23	0.6164	Ancylostoma ceylanicum	EPB78144	.
2.78746	91.5989	8.10946	Ppen15420_c0_seq56	758		---NA---					.
4.10666	91.5778	63.0167	Ppen15055_c0_seq1	769		---NA---					.
2.04385	91.5487	42.0146	Ppen8056_c0_seq1	441	SP	DNA polymerase beta	1.2e-13	0.7347	Zootermopsis nevadensis	XP_021923359	.
12.7875	91.502	80.6087	Ppen16262_c0_seq1	2181		papain family cysteine protease	0	0.8601	Radopholus similis	ACH56226	.
1.58746	91.4872	0	Ppen33623_c0_seq1	467		---NA---					.
0.82465	91.436	11.9301	Ppen4844_c0_seq1	229		---NA---					.
11.9662	91.3968	100.388	Ppen14945_c0_seq1	1838		Probable complex I intermediate-associated protein 30, mitochondrial	2.5e-90	0.6165	Toxocara canis	KHN72515	.
17.5154	91.2962	62.6552	Ppen15611_c0_seq2	3345		pantothenate kinase	6e-170	0.7892	Toxocara canis	KHN77364	.
4.08161	91.2563	29.7379	Ppen5500_c0_seq1	980		Sybindin-like family protein	1.4e-58	0.8143	Toxocara canis	KHN74889	.
9.72813	91.2019	133.287	Ppen12532_c0_seq1	1285		SEP domain protein	3.5e-70	0.6233	Toxocara canis	KHN75542	.
2.22786	91.1992	10.5537	Ppen11029_c0_seq1	617		Adenylate kinase isoenzyme 6 homolog	7.9e-53	0.7353	Caenorhabditis nigoni	PIC43334	.
4.65773	91.1826	14.3675	Ppen14009_c0_seq1	1204		cyclin-dependent kinase 10	2.2e-143	0.7368	Wuchereria bancrofti	EJW81704	.
15.5997	91.1372	81.7251	Ppen16355_c0_seq3	2593		---NA---					.
12.738	91.111	49.509	Ppen16481_c1_seq6	2572		Glutamate synthase and FAD-dependent pyridine nucleotide-disulphide oxidoreductase domain containing protein	0	0.7754	Haemonchus contortus	CDJ87182	.
7.29029	91.1035	95.1006	Ppen16270_c0_seq1	1136		---NA---					.
5.00396	91.0757	25.5099	Ppen13306_c0_seq1	1169		Glyoxylate reductase/hydroxypyruvate reductase	7e-76	0.6887	Toxocara canis	KHN77345	.
9.67041	91.0752	41.781	Ppen15383_c0_seq4	2079		BESS domain-containing protein family protein	2.8e-22	0.8833	Toxocara canis	KHN74223	.
0.686321	91.0577	0	Ppen55594_c0_seq1	215		Protein CBG00660	1.4e-13	0.6571	Necator americanus	ETN77026;XP_013299253	.
2.13036	91.0351	17.4316	Ppen5872_c0_seq1	559		---NA---					.
5.51917	91.026	56.1375	Ppen17476_c0_seq1	1081		CRE-PBS-6 protein	1.4e-83	0.6988	Caenorhabditis remanei	POM29596	.
4.9504	90.9973	82.6243	Ppen15917_c1_seq13	784		Muscleblind-like protein	1.8e-53	0.8033	Loa loa	EJD76565;XP_020307353	.
4.77479	90.9904	192.467	Ppen4313_c0_seq1	504		---NA---					.
4.57222	90.9787	52.2831	Ppen15393_c2_seq1	891		---NA---					.
0.918056	90.9703	18.9721	Ppen15202_c0_seq1	216		---NA---					.
4.33944	90.9496	67.363	Ppen16483_c0_seq2	750		CRE-FRM-1 protein	2.8e-25	0.4713	Dictyocaulus viviparus	KJH52423	.
5.92153	90.9333	196.81	Ppen14565_c0_seq1	586		hypothetical protein ANCDUO_25229, partial	2.6e-22	0.8571	Ancylostoma duodenale	KIH44743	.
0.634401	90.7952	0	Ppen8613_c1_seq1	201		ankyrin repeat protein	5.8e-23	0.9552	Teladorsagia circumcincta	PIO59697	.
3.96005	90.7933	58.2432	Ppen9367_c0_seq3	741		Hypothetical protein SRAE_X000063600	1.3e-06	0.5217	Strongyloides ratti	CEF71309	.
16.7301	90.7786	183.391	Ppen14083_c0_seq1	1797		Putative tricarboxylate transport protein, mitochondrial	5.2e-162	0.903	Caenorhabditis brenneri	EGT33537	.
17.2045	90.7521	137.664	Ppen14447_c0_seq1	2192		Zinc finger, LIM-type domain-containing protein	3.9e-21	0.6536	Strongyloides ratti	CEF71621	.
3.95359	90.6921	71.0046	Ppen10405_c0_seq1	715		NADH dehydrogenase [ubiquinone] iron-sulfur protein 4, mitochondrial	8.8e-54	0.8291	Toxocara canis	KHN71954	.
0.908642	90.65	0	Ppen43936_c0_seq1	272		---NA---					.
6.35257	90.6337	2.62836	Ppen6488_c0_seq1	1819		Bm5178, isoform a	2e-34	0.4756	Brugia malayi	CDQ05055	.
5.99494	90.6209	74.0586	Ppen15519_c0_seq16	1094		spliceosome RNA helicase BAT1	5.9e-137	0.9067	Ancylostoma ceylanicum	EYC23928	.
3.63305	90.5676	49.1862	Ppen15185_c1_seq1	746		---NA---					.
9.91021	90.5511	174.888	Ppen16927_c0_seq1	1106	SP	ERG2 and Sigma1 receptor like protein	2e-61	0.6422	Necator americanus	XP_013307546;ETN85319	.
4.41563	90.5263	26.9251	Ppen15816_c0_seq3	1082		DEAD/DEAH box helicase	5.1e-115	0.8591	Dictyocaulus viviparus	KJH53639	.
4.29063	90.5183	17.9083	Ppen12741_c0_seq1	1094		Ribosomal RNA processing protein 1 homolog	1.6e-72	0.6379	Caenorhabditis elegans	NP_501798;CAA93111;Q18674	.
2.38367	90.4317	70.8679	Ppen12616_c0_seq2	435		---NA---					.
24.7197	90.4242	417.892	Ppen15058_c0_seq2	1484		CX module	6.7e-16	0.5434	Haemonchus contortus	CDJ94122	.
18.7535	90.3819	56.6501	Ppen15312_c0_seq1	3614		Coronin-like protein cor-1	0	0.7628	Pristionchus pacificus	PDM77540	.
0.634401	90.3457	0	Ppen11995_c4_seq1	202		DENN domain-containing protein 4B	1.2e-12	0.75	Hipposideros armiger	XP_019482954	.
0.750426	90.2819	0	Ppen11696_c4_seq1	240		CRE-UNC-22 protein	5.2e-26	0.8125	Toxocara canis	KHN73749	.
1.1428	90.239	4.80984	Ppen14760_c0_seq1	284		NAD-binding protein	5.6e-24	0.7021	Oesophagostomum dentatum	KHJ94445	.
0.822722	90.239	0	Ppen8123_c0_seq1	213		---NA---					.
9.62019	90.2055	92.209	Ppen15830_c0_seq2	1519		CK1/WORM6 protein kinase	1e-73	0.6189	Onchocerca flexuosa	OZC11206	.
11.1273	90.1956	36.658	Ppen15954_c0_seq2	2454		DEAD/DEAH box helicase	7.2e-120	0.6288	Loa loa	EJD74307;XP_020305234	.
7.12935	90.1398	49.7989	Ppen15093_c0_seq1	1448		---NA---					.
0.811178	90.1058	5.76368	Ppen6073_c0_seq1	237		---NA---					.
1.53827	90.0962	16.2232	Ppen10760_c0_seq1	421		SDR family NAD(P)-dependent oxidoreductase	1.5e-09	0.6119	Alphaproteobacteria bacterium TMED89	OUX82416	.
4.44826	90.0919	127.539	Ppen10279_c0_seq1	591		CDGSH Iron Sulfur Domain protein homolog	6.6e-69	0.7658	Caenorhabditis elegans	NP_497920;CAB54281	.
16.5977	90.0838	51.9098	Ppen14597_c0_seq1	3333		Protein F31C3.6, isoform a	7.3e-08	0.8085	Loa loa	XP_020301061;EFO13985	.
13.4998	90.0184	90.2903	Ppen16462_c0_seq1	2178		lamin Dm0	7.6e-120	0.6319	Brugia malayi	CDQ02746	.
18.6726	89.9195	66.7258	Ppen16454_c2_seq5	3411		tubulin alpha chain	0	0.9838	Dictyocaulus viviparus	KJH43044	.
8.30762	89.9059	32.481	Ppen15369_c0_seq1	1975	SP	---NA---					.
5.76115	89.9018	209.209	Ppen10043_c0_seq1	572		ubiquitin-40S ribosomal protein S27a	2.9e-26	0.7273	Mucor circinelloides f. lusitanicus CBS 277.49	OAC99519	.
6.52846	89.8693	153.849	Ppen12895_c0_seq1	781	SP	fatty acid and retinol binding protein	7.1e-27	0.6267	Pratylenchus penetrans	APT68073	.
15.9855	89.8581	324.287	Ppen13202_c0_seq1	1153		Translocon-associated protein, alpha subunit	2.8e-73	0.7149	Toxocara canis	KHN78732	.
13.6947	89.774	47.3411	Ppen14428_c0_seq1	2830	SP	Endoplasmin homolog	0	0.8646	Diploscapter pachys	PAV91135	.
7.07758	89.7657	107.719	Ppen11380_c0_seq1	1045		microsomal signal peptidase 25 kDa subunit	1.6e-70	0.7697	Oesophagostomum dentatum	KHJ90249	.
14.3982	89.7607	95.4	Ppen15068_c0_seq3	2210		CBR-ACY-4 protein	2.1e-64	0.6412	Pristionchus pacificus	PDM63108	.
5.37357	89.7525	331.565	Ppen11101_c0_seq1	379		splicing factor 3B subunit 10	2.5e-47	0.9286	Brugia malayi/Onchocerca flexuosa	CRZ25487;XP_001900487;OZC09625	.
1.3712	89.7335	0	Ppen9545_c1_seq1	357		Protein CBG02210	4e-51	0.8632	Caenorhabditis brenneri	EGT56074	.
4.2073	89.7122	38.3514	Ppen13587_c0_seq2	910		---NA---					.
13.0743	89.6882	48.3169	Ppen16481_c1_seq1	2692		Glutamate synthase [NADH], amyloplastic	0	0.7671	Toxocara canis	KHN73765	.
4.44764	89.629	118.289	Ppen13485_c0_seq1	632	SP	---NA---					.
1.24299	89.5856	3.51156	Ppen15649_c1_seq1	389		---NA---					.
9.32765	89.5342	48.6136	Ppen15262_c0_seq1	1934		BMA-NST-1, isoform b	2.6e-171	0.6977	Brugia malayi	XP_001898566	.
7.952	89.5327	159.088	Ppen12252_c0_seq1	944		Calmodulin-like protein	1.9e-104	0.9368	Toxocara canis	KHN82943	.
11.2654	89.4924	54.4593	Ppen14960_c0_seq1	2214	SP	matrix metalloproteinase	3.2e-83	0.7049	Globodera rostochiensis	AHW98766;AAR11447	.
1.34251	89.4647	0	Ppen4210_c0_seq1	370		zinc finger, C2H2 type	6.2e-15	0.4659	Toxocara canis	KHN74933	.
3.96555	89.4355	33.4152	Ppen8475_c0_seq1	943		Ras family protein	3.6e-130	0.9279	Pristionchus pacificus	PDM83731	.
5.63838	89.3846	53.812	Ppen4168_c0_seq1	1098		Protein YIPF	1.1e-62	0.632	Haemonchus contortus	CDJ91286;CDJ96673	.
6.82207	89.3737	187.38	Ppen13529_c0_seq2	737		---NA---					.
2.8333	89.359	9.6692	Ppen15420_c0_seq23	777		---NA---					.
4.65997	89.3499	43.2297	Ppen9528_c0_seq2	1031		microtubule associated protein 1A/1B, light chain 3	2e-51	0.8293	Necator americanus	XP_013307100;ETN84873	.
3.87653	89.3204	209.946	Ppen13059_c0_seq2	395		---NA---					.
3.55201	89.2628	73.7448	Ppen12210_c1_seq1	640		Hypothetical 35.6 kDa protein ZK1073.1 in chromosome X, putative	2.8e-80	0.726	Brugia malayi/Wuchereria bancrofti	EJW87670;XP_001899587	.
8.01808	89.2397	88.1905	Ppen13102_c0_seq1	1292		growth hormone inducible transmembrane protein	1.6e-114	0.7456	Dictyocaulus viviparus	KJH48890	.
37.5294	89.2266	74.2724	Ppen16198_c0_seq2	6632		Transcription factor HIVEP3	2.9e-25	0.9079	Toxocara canis	KHN81833	.
7.91389	89.2057	75.7109	Ppen15649_c1_seq4	1370	SP	Lipase, class 3 family-containing protein	1.1e-129	0.7645	Heterodera avenae	AVA09683	.
5.12747	89.1212	125.175	Ppen13745_c0_seq3	709		HMG box	9.8e-30	0.7927	Teladorsagia circumcincta	PIO75361	.
1.84686	89.1062	19.4745	Ppen10265_c0_seq1	491		---NA---					.
4.94835	89.1007	49.8453	Ppen17301_c0_seq1	1033		---NA---					.
3.71877	89.0272	58.8382	Ppen11848_c0_seq2	727		ribosomal protein S14p/S29e	2.2e-46	0.7259	Teladorsagia circumcincta	PIO57973	.
0.634401	89.0236	0	Ppen8925_c3_seq1	205		---NA---					.
3.49149	88.9598	80.3148	Ppen14565_c0_seq2	599		hypothetical protein ANCDUO_25229, partial	2.9e-22	0.8571	Ancylostoma duodenale	KIH44743	.
5.09565	88.871	27.1728	Ppen13306_c0_seq2	1198		Glyoxylate reductase/hydroxypyruvate reductase	1.2e-75	0.6887	Toxocara canis	KHN77345	.
8.82333	88.8569	47.7445	Ppen14798_c0_seq1	1877		DAB (Drosophila disabled) homolog	9.5e-75	0.5257	Loa loa	EFO27475;XP_003136594	.
11.9595	88.8556	61.0965	Ppen15908_c0_seq2	2252		mo25-like protein	0	0.9033	Toxocara canis	KHN70999	.
1.91879	88.8213	11.4298	Ppen8633_c1_seq1	494		solute carrier family 35 member E1-like	3.4e-16	0.8103	Loa loa	XP_020305034;EJD74095	.
3.50878	88.8098	8.31938	Ppen14829_c2_seq1	1029		Histone acetyltransferase type B catalytic subunit	3.1e-64	0.6173	Ancylostoma ceylanicum	EYC25893	.
5.75212	88.8061	48.8737	Ppen14094_c0_seq1	1197	SP	---NA---					.
3.77448	88.7247	74.5092	Ppen9364_c0_seq1	662		Bm6273, isoform b	1.7e-09	0.5139	Caenorhabditis nigoni	PIC49703	.
4.34477	88.5949	85.4492	Ppen13849_c0_seq1	743	SP	trypsin Inhibitor like cysteine rich domain protein	1.1e-09	0.6607	Pristionchus pacificus	PDM81086	.
5.24848	88.5943	30.5272	Ppen15497_c0_seq1	1244		---NA---					.
5.19228	88.5593	111.197	Ppen10176_c0_seq1	760		proteasome subunit beta type-3	5.2e-77	0.7122	Wuchereria bancrofti	EJW82976	.
3.3167	88.5428	19.5961	Ppen13723_c3_seq1	804		Vang-like protein	2.4e-32	0.6531	Onchocerca flexuosa	OZC11038	.
5.98427	88.5283	90.8266	Ppen10239_c0_seq1	973		MSP domain-containing protein VAP	1.7e-46	0.5394	Loa loa	XP_003139486;EFO24579	.
7.6559	88.4782	23.948	Ppen14594_c0_seq1	1874		Nuclear pore glycoprotein p62	1.6e-30	0.6267	Toxocara canis	KHN84694	.
11.7788	88.473	62.9613	Ppen15440_c0_seq11	2237		transcription elongation factor S-II protein	5.8e-36	0.5229	Ancylostoma duodenale	KIH53885	.
7.21391	88.433	28.69	Ppen15657_c0_seq4	1660		BMA-DNC-2, isoform e	4.4e-12	0.5652	Toxocara canis	KHN85847	.
3.47689	88.3815	24.8862	Ppen17808_c0_seq1	825		cytochrome C-type heme lyase	6.7e-82	0.687	Caenorhabditis elegans	P53703;NP_496403;CAA88969	.
1.63593	88.3373	0	Ppen11780_c0_seq3	536		---NA---					.
1.24588	88.3197	0	Ppen7550_c0_seq1	410		---NA---					.
10.2614	88.3184	83.5573	Ppen14558_c0_seq1	1700		CRE-ALH-8 protein	0	0.8513	Caenorhabditis latens	OZG16390	.
5.41003	88.3095	104.177	Ppen9367_c0_seq2	783		Hypothetical protein SRAE_X000063600	2.3e-12	0.6479	Strongyloides ratti	CEF71309	.
12.7133	88.3056	142.394	Ppen16415_c0_seq10	1610		SH3 domain-containing kinase-binding protein 1 isoform X3	1e-09	0.8261	Scleropages formosus	KPP56932	.
1.2838	88.2677	1.99124	Ppen2658_c0_seq1	343		---NA---					.
4.33349	88.2243	50.6203	Ppen12772_c0_seq1	861		glutamate carboxypeptidase 2-like family protein	1.5e-52	0.6184	Toxocara canis	KHN82806	.
2.8835	88.2009	36.4415	Ppen11140_c0_seq1	686		Density-regulated protein	2e-56	0.7457	Microplitis demolitor	XP_008552527;XP_008552526;XP_014300796	.
12.9157	88.1902	103.111	Ppen15440_c0_seq2	1954		transcription elongation factor S-II protein	8.6e-34	0.4486	Toxocara canis	KHN84301	.
6.14304	88.1656	52.3616	Ppen9119_c0_seq3	1167		RNA recognition motif domain containing protein	2e-24	0.8378	Ancylostoma ceylanicum	EYC22656	.
12.6407	88.128	119.268	Ppen15122_c0_seq1	1826		KH domain-containing protein	3.9e-19	0.5348	Diploscapter pachys	PAV80504	.
5.92444	88.115	106.386	Ppen15393_c2_seq2	876		---NA---					.
4.36655	88.1114	153.738	Ppen9665_c0_seq1	523		ribosomal protein S16	6.3e-54	0.7714	Oesophagostomum dentatum	KHJ90899	.
48.9439	87.9046	75.1028	Ppen14452_c0_seq1	8605		polyprotein, partial	0	0.5697	Potato cyst nematode picorna-like virus	AVK42880	.
8.26719	87.8886	16.2944	Ppen15470_c0_seq2	2213		WW domain protein	8e-48	0.629	Toxocara canis	KHN73576	.
2.47652	87.8844	64.2256	Ppen9396_c0_seq1	477		---NA---					.
5.92292	87.8838	43.9679	Ppen15006_c0_seq1	1287	SP	Glycoside hydrolase and Peptidoglycan binding and Peptidase M10A M12B and Hemopexin matrixin domain containing protein	7.5e-98	0.7176	Ancylostoma ceylanicum	EYB98901	.
2.13333	87.8675	64.9885	Ppen9519_c0_seq1	419		N-alpha-acetyltransferase 38, NatC auxiliary subunit	1.6e-45	0.9239	Loa loa/Onchocerca flexuosa	OZC10625;XP_003136350;EFO27711	.
1.143	87.8167	4.01764	Ppen15499_c0_seq1	340		speckle-type POZ protein-like	1.2e-06	0.5823	Parasteatoda tepidariorum	XP_015921105	.
21.9687	87.7911	68.6518	Ppen16167_c1_seq1	4065		MaoC-like protein	1.8e-103	0.7721	Oesophagostomum dentatum	KHJ91714	.
0.634401	87.7396	0	Ppen15974_c0_seq28	208		---NA---					.
5.4023	87.7366	140.552	Ppen9686_c0_seq1	710		Mitochondrial fission 1 protein	8.6e-53	0.8462	Toxocara canis	KHN75344	.
4.59579	87.7308	41.6348	Ppen14511_c0_seq3	1005		---NA---					.
7.79476	87.7217	56.2444	Ppen15378_c0_seq1	1545	SP	granulins	1.2e-43	0.4328	Struthio camelus australis	XP_009683670	.
10.6547	87.7039	105.521	Ppen13871_c0_seq1	1625		CRE-ACL-12 protein	6.7e-107	0.5995	Pristionchus pacificus	PDM64386	.
3.96568	87.6496	24.1328	Ppen9528_c0_seq1	1051		microtubule associated protein 1A/1B, light chain 3	4.9e-51	0.8293	Necator americanus	XP_013307100;ETN84873	.
13.0158	87.6492	93.0406	Ppen14816_c0_seq1	2061		transporter Sec61 subunit alpha isoform 2	0	0.9831	Pristionchus pacificus	PDM75645	.
3.65433	87.5453	47.2384	Ppen13127_c0_seq2	728		---NA---					.
10.4438	87.4338	50.1211	Ppen16288_c0_seq1	2160		lysine--tRNA ligase	0	0.8263	Diploscapter pachys	PAV65116	.
1.5242	87.4206	8.15032	Ppen9647_c0_seq2	419		---NA---					.
19.5466	87.3763	82.8692	Ppen16502_c0_seq2	3350		---NA---					.
0.762357	87.3725	22.0923	Ppen12859_c1_seq1	202		---NA---					.
6.7769	87.3683	41.2781	Ppen9119_c0_seq1	1422		Myelin expression factor 2	5.7e-53	0.7919	Onchocerca flexuosa	OZC05670	.
0.822722	87.3678	0	Ppen5177_c0_seq1	220		---NA---					.
4.21908	87.2998	38.4935	Ppen3405_c0_seq1	944		---NA---					.
0.732967	87.2452	0	Ppen13289_c0_seq8	240		---NA---					.
5.1884	87.2361	112.817	Ppen10302_c0_seq2	743		GGL domain protein	8.2e-25	0.8615	Onchocerca flexuosa	OZC10354	.
5.26922	87.207	100.238	Ppen18496_c0_seq1	815		---NA---					.
8.19897	87.003	118.837	Ppen5670_c0_seq1	1181		Androgen-induced -like protein	7.2e-88	0.6962	Toxocara canis	KHN70992	.
5.82807	86.981	36.3416	Ppen14538_c0_seq2	1329		ankyrin repeat protein	1.4e-155	0.9023	Haemonchus contortus	CDJ97346;CDJ90011	.
2.33216	86.9763	24.8867	Ppen10180_c0_seq1	614		---NA---					.
24.2383	86.9462	59.6681	Ppen16460_c0_seq2	4737		clustered mitochondria protein homolog	0	0.6627	Brugia malayi	A8PJX4	.
1.81853	86.8616	0	Ppen9650_c0_seq1	601		UPF0518 -like protein	2.2e-33	0.6684	Toxocara canis	KHN72956	.
2.83485	86.8588	10.4213	Ppen17514_c0_seq1	852		hypothetical protein PRIPAC_50825	7.7e-14	0.5	Pristionchus pacificus	PDM61383	.
36.6978	86.7842	72.5549	Ppen16198_c0_seq1	6671		zinc finger protein 40-like	6.1e-24	0.8873	Apaloderma vittatum	XP_009875702	.
4.29221	86.7073	38.1935	Ppen13753_c0_seq3	917		---NA---					.
5.60544	86.6486	34.1432	Ppen15051_c0_seq1	1211		---NA---					.
1.50929	86.5643	3.27576	Ppen9906_c0_seq1	417		---NA---					.
9.12013	86.5512	98.5918	Ppen13486_c0_seq1	1403		Hypothetical 35.6 kDa protein ZK1073.1 in chromosome X, putative	1.4e-89	0.6734	Brugia malayi/Wuchereria bancrofti	EJW87670;XP_001899587	.
2.82207	86.5035	90.6259	Ppen7957_c0_seq1	443		---NA---					.
5.93335	86.4734	243.041	Ppen11792_c0_seq1	511		---NA---					.
4.71857	86.4595	39.3631	Ppen14511_c0_seq1	1063		---NA---					.
4.06391	86.4533	148.37	Ppen14196_c0_seq10	531	SP	---NA---					.
1.41665	86.4247	0	Ppen9234_c0_seq1	469		---NA---					.
2.21696	86.4112	48.4662	Ppen19996_c0_seq1	466	SP	---NA---					.
5.97643	86.3879	100.9	Ppen5668_c0_seq1	951		eukaryotic rRNA processing protein EBP2	1.7e-59	0.6557	Loa loa	EFO24968;XP_020303300	.
1.64242	86.3187	18.0528	Ppen16080_c0_seq1	454		Leucine Rich Repeat family protein	4.5e-19	0.6321	Toxocara canis	KHN88349	.
4.72499	86.278	163.035	Ppen3305_c0_seq1	575		---NA---					.
6.7474	86.2668	63.1827	Ppen15547_c0_seq1	1325		---NA---					.
17.4291	86.2193	91.0153	Ppen15617_c0_seq7	2857		Bm8428, partial	6e-14	0.7067	Brugia malayi	CDQ05468	.
2.93372	86.2143	39.7954	Ppen5147_c0_seq1	698		cytochrome c oxidase subunit Vb	2.9e-39	0.6395	Ancylostoma ceylanicum	EPB75057	.
3.87634	86.1723	55.3944	Ppen13162_c0_seq1	739		Protein CBG03139	1.5e-106	0.8451	Meloidogyne incognita	AFG25456	.
10.4469	86.1327	11.5989	Ppen16466_c0_seq2	3070		hypothetical protein CAEBREN_29878	3.6e-14	0.6168	Caenorhabditis brenneri	EGT55931	.
0.916209	86.0972	0	Ppen13470_c0_seq1	304		Cytoplasmic FMR1-interacting -like protein	5.5e-41	0.84	Toxocara canis	KHN77838	.
10.3038	86.0945	138.427	Ppen15605_c0_seq1	1346	SP	GHF5 endo-1,4-beta-glucanase precursor	1.4e-161	0.8274	Pratylenchus goodeyi	AJD14760	.
0.793001	86.0842	0	Ppen15462_c0_seq4	265		---NA---					.
10.8777	86.081	41.932	Ppen15954_c0_seq1	2433		DEAD/DEAH box helicase	3.2e-120	0.6288	Loa loa	EJD74307;XP_020305234	.
5.64964	86.0058	16.1449	Ppen15894_c0_seq2	1498		TAP protein	2.7e-75	0.5922	Onchocerca flexuosa	OZC11383	.
2.44952	86.0057	4.20306	Ppen4995_c0_seq1	650		---NA---					.
18.0408	86.0012	52.6095	Ppen15312_c0_seq2	3690		Coronin-like protein cor-1	0	0.7638	Pristionchus pacificus	PDM77540	.
7.24159	85.9576	40.8221	Ppen13945_c0_seq1	1654		peptidase, T1 family	2.8e-83	0.7194	Toxocara canis	KHN78091	.
18.6024	85.9523	76.0641	Ppen16109_c0_seq1	3319		serine/threonine-protein phosphatase 2B catalytic subunit 3	0	0.9484	Loa loa	EJD75076;XP_020305960	.
2.12218	85.9337	34.2817	Ppen9348_c0_seq1	518		MLP/CRP family (Muscle LIM Protein/Cysteine-rich Protein)	4.6e-28	0.8261	Trichuris trichiura	CDW56562	.
4.66205	85.8399	70.6185	Ppen12618_c0_seq3	853		---NA---					.
6.78419	85.774	36.3026	Ppen14361_c0_seq1	1600		spermatogenesis-associated protein 20-like	8.1e-147	0.6318	Onchocerca flexuosa	OZC11349	.
7.01536	85.7066	73.7423	Ppen11063_c0_seq1	1243		LUC7 related domain containing protein	6.2e-87	0.8103	Toxocara canis	KHN89009	.
5.7352	85.6274	132.788	Ppen17340_c0_seq1	784	SP	---NA---					.
4.58447	85.6174	57.2002	Ppen13763_c2_seq1	881	SP	---NA---					.
10.7674	85.598	89.2586	Ppen15297_c0_seq1	1796		probable aminopeptidase NPEPL1	5.5e-162	0.6825	Pristionchus pacificus	PDM60907	.
4.79264	85.555	37.5008	Ppen5534_c0_seq1	1146		---NA---					.
5.10169	85.5525	28.0625	Ppen14526_c0_seq1	1303		26S proteasome subunit P45 family protein	0	0.9449	Toxocara canis	KHN80739	.
0.723469	85.4683	0	Ppen45527_c0_seq1	249		---NA---					.
0.962811	85.4404	4.21604	Ppen5770_c0_seq1	324		---NA---					.
2.15318	85.4388	24.5798	Ppen14126_c0_seq2	515	SP	---NA---					.
6.28592	85.4351	48.6119	Ppen18237_c0_seq1	1384		hypothetical protein CAEBREN_01086	1.1e-104	0.6844	Caenorhabditis brenneri	EGT44961	.
3.12512	85.417	147.281	Ppen12435_c1_seq1	377		Histidine ammonia-lyase	1.4e-53	0.9113	Caenorhabditis elegans	CAA91982;NP_509820;Q20502	.
2.07318	85.3858	19.2448	Ppen11241_c0_seq1	499		Protein MEF2BNB	1.7e-36	0.8132	Wuchereria bancrofti	EJW79165	.
6.11752	85.3852	39.5786	Ppen13886_c0_seq1	1386		UBX domain-containing protein 4	3.1e-21	0.4898	Danio rerio	NP_998206;AAH64707	.
1.8128	85.3704	29.6193	Ppen13800_c4_seq1	452		CRE-FEH-1 protein	1.3e-10	0.6267	Wuchereria bancrofti	EJW74356	.
6.08486	85.3549	27.8365	Ppen16227_c0_seq1	1536	SP	GPCR and Peptidase M13 domain containing protein	6.8e-40	0.4697	Haemonchus contortus	CDJ86930	.
3.68389	85.3039	26.4578	Ppen14065_c0_seq1	950		Protein CBG09332	1e-18	0.5341	Caenorhabditis latens	OZG20808	.
12.5737	85.2422	103.185	Ppen18430_c0_seq1	1924		glucose-6-phosphate isomerase	0	0.8141	Galendromus occidentalis	XP_003746506	.
37.4446	85.1979	111.627	Ppen9567_c0_seq2	5435		ankyrin repeat protein	5.4e-113	0.7704	Ancylostoma ceylanicum	EPB75285	.
1.41119	85.1425	31.9212	Ppen8666_c0_seq1	301		Mitogen-activated protein kinase-binding protein 1	2.3e-20	0.7558	Brugia malayi	CRZ25154	.
1.24262	85.1425	14.8261	Ppen8428_c1_seq1	301		serine/threonine-protein kinase/endoribonuclease IRE1 isoform X2	1.1e-22	0.7778	Strongyloides ratti	CEF65035	.
5.61544	85.1124	97.4158	Ppen9115_c0_seq1	887		Actin-depolymerizing factor 2, isoform c	1.8e-89	0.9068	Toxocara canis	KHN81743	.
2.95533	85.0714	61.0352	Ppen10282_c0_seq1	584		CRE-TTR-8 protein	1.4e-49	0.7724	Heterodera avenae	AVA09706	.
3.20141	85.0572	197.727	Ppen16146_c0_seq1	326		---NA---					.
3.37849	85.051	145.877	Ppen15404_c1_seq1	444		---NA---					.
13.3772	85.0488	149.803	Ppen16277_c0_seq1	1680		basic region leucine zipper	3.5e-09	0.7303	Brugia malayi	XP_001897957	.
1.92943	85.0242	18.2143	Ppen10541_c2_seq1	555		---NA---					.
1.08913	85.0148	12.7267	Ppen4993_c1_seq1	322		Twinkle protein, mitochondrial	2.5e-40	0.8131	Pristionchus pacificus	PDM60805	.
18.1619	85.0084	102.057	Ppen15617_c0_seq5	2828		Bm8428, partial	6e-14	0.7067	Brugia malayi	CDQ05468	.
15.3581	85.0021	45.2852	Ppen14597_c0_seq2	3352		Protein F31C3.6, isoform a	2.8e-17	0.5287	Strongyloides ratti	CEF60176	.
2.47876	84.9532	8.90478	Ppen10103_c0_seq1	767		---NA---					.
3.23937	84.9446	4.9086	Ppen15584_c0_seq1	974		Probable glutathione S-transferase 8	4.9e-71	0.7353	Meloidogyne incognita	ABN64198	.
2.07014	84.8911	36.1079	Ppen11720_c0_seq2	512		Translational activator of cytochrome c oxidase 1	3.9e-08	0.6625	Strongyloides ratti	CEF67500	.
1.39158	84.8876	0	Ppen5395_c0_seq1	474		Exocyst complex component 2	4.1e-14	0.6038	Onchocerca flexuosa	OZC12557	.
11.6107	84.8833	33.4974	Ppen16066_c0_seq6	2750		---NA---					.
2.42915	84.8742	8.66066	Ppen9740_c1_seq1	673		---NA---					.
1.86328	84.8268	124.921	Ppen5824_c0_seq1	258		---NA---					.
4.10218	84.8209	73.1908	Ppen11192_c0_seq3	769		---NA---					.
5.0221	84.7668	155.035	Ppen11789_c0_seq1	633		ATP synthase F1, epsilon subunit	6.7e-47	0.7669	Diploscapter pachys	PAV82248	.
6.44602	84.7379	170.855	Ppen11630_c0_seq1	743		transcription factor Adf-1-like	3.4e-09	0.53	Nilaparvata lugens	XP_022194232	.
21.9343	84.7256	68.4638	Ppen16167_c1_seq2	4154		MaoC-like protein	2.4e-103	0.7721	Oesophagostomum dentatum	KHJ91714	.
1.73403	84.7253	55.547	Ppen11761_c0_seq2	365		---NA---					.
12.4165	84.6687	95.7172	Ppen14961_c0_seq1	1984		GEX Interacting protein	1.4e-102	0.7005	Ancylostoma ceylanicum	EYC35796	.
2.09668	84.6293	20.6601	Ppen13947_c2_seq1	562	SP	serine carboxypeptidase	8.1e-84	0.8268	Radopholus similis	AIC75882	.
5.20415	84.6127	200.564	Ppen5659_c0_seq1	539		CBN-USE-1 protein	6.6e-23	0.6413	Ancylostoma ceylanicum	EYC25659	.
2.02011	84.5935	20.6689	Ppen11169_c1_seq1	564		E3 ubiquitin-protein ligase RING2-like	2.2e-32	0.6934	Ciona intestinalis	XP_002130931	.
4.2373	84.5287	8.93404	Ppen10164_c0_seq1	1264		putative nucleoporin GLE2	1.2e-171	0.7742	Brugia malayi	XP_001898672;CRZ24679	.
3.2018	84.4878	44.6086	Ppen11731_c0_seq1	694		thioredoxin-like protein 4A	3.7e-94	0.9718	Brugia malayi/Loa loa	XP_001898146;XP_003138583;EFO25485	.
4.42831	84.4487	62.0567	Ppen15447_c0_seq1	867		Hsp20/alpha crystallin family protein	1.5e-16	0.5149	Haemonchus contortus	CDJ87952	.
0.77631	84.4434	0	Ppen8509_c0_seq1	263		---NA---					.
4.36326	84.4163	23.5352	Ppen15012_c0_seq1	1151		Splicing factor 3A subunit 1	4.9e-25	0.7059	Wuchereria bancrofti	EJW87361	.
9.85908	84.3773	49.3841	Ppen15383_c0_seq2	2113		BESS domain-containing protein family protein	3e-22	0.8833	Toxocara canis	KHN74223	.
7.67187	84.3339	88.014	Ppen14733_c0_seq15	1287		putative serpin-like protein	1e-96	0.6713	Toxocara canis	KHN80292	.
7.04823	84.3196	92.3287	Ppen3351_c0_seq2	1191		reticulon family protein	1.1e-64	0.6751	Diploscapter pachys	PAV73124	.
1.09696	84.3022	0	Ppen22967_c0_seq1	304		---NA---					.
4.03702	84.3018	17.1584	Ppen12925_c0_seq1	1096		arsenite-activated ATPase	1.6e-151	0.8212	Loa loa	XP_003137373;EFO26697	.
8.22449	84.2925	135.875	Ppen16513_c0_seq1	1113		---NA---					.
4.25115	84.2564	63.7269	Ppen29010_c0_seq1	857		putative DNA polymerase	2.2e-11	0.553	Strongylocentrotus purpuratus	XP_011672236	.
20.1476	84.2427	91.9981	Ppen11291_c0_seq5	3280		CBR-TCER-1 protein	1.7e-75	0.8093	Wuchereria bancrofti	EJW87084	.
7.53335	84.1993	66.7536	Ppen15263_c0_seq1	1473		CK1/WORM6 protein kinase	1.1e-79	0.6101	Ancylostoma ceylanicum	EPB78508;EYC45430	.
3.80506	84.1775	38.5639	Ppen10507_c0_seq1	857		hypoxanthine phosphoribosyltransferase	5e-78	0.7444	Ancylostoma ceylanicum	EYC15885	.
7.7451	84.069	52.9252	Ppen16093_c0_seq1	1557		intermediate filament protein	0	0.9215	Ascaris lumbricoides	CAA60045	.
9.31994	84.0376	86.9245	Ppen16141_c0_seq6	1583		TMS membrane protein/tumor differentially expressed protein	7.8e-166	0.7459	Necator americanus	XP_013296420;ETN74193	.
6.02998	84.026	91.4521	Ppen15137_c1_seq1	976		Sua5/YciO/YrdC/YwlC family protein	4e-60	0.6897	Dictyocaulus viviparus	KJH42511	.
1.25691	83.9291	0	Ppen14785_c0_seq2	413		isochorismatase family protein	2.6e-46	0.7951	Brugia malayi	XP_001901766	.
11.1548	83.8987	40.2097	Ppen3109_c0_seq1	2491		FAD dependent oxidoreductase	0	0.8643	Ancylostoma ceylanicum	EPB72861;EYB94119	.
4.21062	83.8819	10.6399	Ppen11945_c0_seq1	1224		Phosphoinositide 3-kinase regulatory subunit 4	7.4e-88	0.5902	Toxocara canis	KHN81753	.
3.45257	83.8739	199.736	Ppen16523_c0_seq1	340		---NA---					.
6.4218	83.8597	92.1274	Ppen13073_c0_seq6	1030		ribosomal L18p/L5e family protein	8.8e-148	0.8716	Strongyloides ratti	CEF66000	.
2.7529	83.859	36.6993	Ppen11536_c0_seq2	581		---NA---					.
1.36928	83.8084	3.0088	Ppen6922_c0_seq1	454		PXA domain protein	2.3e-15	0.569	Diploscapter pachys	PAV89444	.
5.05887	83.7352	245.185	Ppen5651_c0_seq1	461		---NA---					.
9.66383	83.6705	178.21	Ppen15270_c0_seq1	1086		Ras family protein	1.5e-107	0.8726	Wuchereria bancrofti	EJW83858	.
4.93374	83.6542	41.393	Ppen12203_c0_seq1	1126		---NA---					.
5.21743	83.6486	79.2014	Ppen13149_c1_seq4	947		EF hand	1.6e-141	0.945	Heterodera avenae	AVA09679	.
4.38845	83.6442	171.896	Ppen3257_c0_seq1	512		---NA---					.
11.2048	83.6356	117.188	Ppen15453_c1_seq1	1643		zinc finger protein	9.2e-68	0.6178	Haemonchus contortus	CDJ97638	.
0.617386	83.6326	0	Ppen7167_c1_seq1	217		vacuolar protein sorting-associated protein 35	4.9e-09	0.7059	Eptesicus fuscus	XP_008150612	.
0.889847	83.5995	2.29966	Ppen6698_c0_seq1	297		---NA---					.
13.3306	83.58	29.6759	Ppen5692_c0_seq1	3333		Autophagy protein Apg9 containing protein	9e-167	0.638	Brugia malayi	CRZ22734	.
3.2078	83.484	47.9676	Ppen14411_c0_seq2	721	SP	---NA---					.
1.36228	83.4202	6.1393	Ppen10493_c1_seq1	445		putative ribosomal protein S18	1.3e-54	0.8598	Ancylostoma duodenale	KIH65551	.
15.7115	83.3475	54.2012	Ppen14335_c1_seq2	3278		Rab GDP dissociation inhibitor beta family protein	0	0.9048	Brugia malayi	CRZ25084	.
1.28269	83.2795	0	Ppen10497_c0_seq1	440		---NA---					.
2.25644	83.2282	61.5752	Ppen16528_c0_seq19	461		---NA---					.
1.09696	83.2074	0	Ppen10213_c1_seq1	308		serine/threonine protein kinase	3.1e-10	0.5581	Micromonospora sp. CNZ299	PIF82670;WP_099852551	.
8.25704	83.1762	20.2754	Ppen9101_c0_seq1	2162		Tropomodulin family protein	3.5e-112	0.8729	Toxocara canis	KHN87077	.
7.6543	83.1731	164.468	Ppen10160_c1_seq1	897		39S ribosomal protein L51, mitochondrial	1.4e-88	0.797	Strongyloides ratti	CEF69263	.
10.3007	83.1669	47.291	Ppen15498_c0_seq1	2255		Transmembrane 9 superfamily member	0	0.8195	Brugia malayi	CRZ25922	.
2.42249	83.1519	10.5185	Ppen3366_c0_seq1	684		Probable 39S ribosomal protein L49, mitochondrial	1.6e-60	0.6735	Strongyloides ratti	CEF63698	.
12.6766	83.1351	55.5525	Ppen16272_c0_seq2	2563		Nuclear hormone receptor family member nhr-97	2.1e-30	0.7308	Toxocara canis	KHN72084	.
2.05189	83.0892	176.331	Ppen7846_c1_seq1	214		---NA---					.
4.63829	83.0873	63.4736	Ppen14749_c0_seq3	925		CRE-GST-36 protein	4.3e-61	0.6635	Caenorhabditis latens	OZG25229	.
5.51077	82.9993	75.0274	Ppen14370_c0_seq1	987		Rpp14 family protein	2.3e-24	0.6408	Loa loa	XP_020302012;EFO19732	.
1.46289	82.9918	7.0777	Ppen12029_c0_seq2	386		---NA---					.
1.2688	82.9538	0	Ppen22282_c0_seq1	440	SP	---NA---					.
4.28409	82.8849	57.0301	Ppen15581_c0_seq1	912		proteasome subunit alpha type-5	9.1e-114	0.7928	Dendroctonus ponderosae	AEE63023	.
4.98714	82.8125	24.6006	Ppen17496_c0_seq1	1279		RNA-binding protein with serine-rich domain 1-B	4.5e-33	0.7812	Wuchereria bancrofti	EJW87195	.
2.92414	82.7543	13.0099	Ppen10291_c0_seq1	868		EF hand family protein	3.9e-69	0.7569	Wuchereria bancrofti	EJW84041	.
5.69282	82.7481	83.0942	Ppen13720_c0_seq1	957		WASH complex subunit CCDC53 homolog	5.6e-25	0.5464	Haemonchus contortus	CDJ83681	.
5.64035	82.7144	113.668	Ppen11744_c0_seq1	825		Friend leukemia integration 1 transcription factor	3.5e-65	0.872	Strongyloides ratti	CEF71270	.
2.99873	82.6671	24.096	Ppen9862_c0_seq1	822		CLaudin-like in Caenorhabditis	3.3e-27	0.5425	Toxocara canis	KHN80013	.
16.6267	82.621	145.305	Ppen15246_c0_seq1	2083		glutathione-disulfide reductase	0	0.814	Pristionchus pacificus	PDM64371	.
2.48992	82.62	35.9944	Ppen15477_c0_seq13	606		core histone H2A/H2B/H3/H4	6.3e-56	0.9709	Dictyocaulus viviparus	KJH47177;KJH43258;KJH43261	.
2.3032	82.601	21.679	Ppen15154_c0_seq1	632		---NA---					.
5.54699	82.5988	33.4726	Ppen11386_c0_seq1	1301		BMA-ACL-3, isoform c	1.6e-84	0.6705	Brugia malayi	CDP93071	.
4.4401	82.5426	53.0268	Ppen16883_c0_seq1	936		ubiquitin-conjugating enzyme E2-17 kDa	9.2e-103	0.9866	Caenorhabditis elegans	1Z2U_A	.
4.49831	82.4948	73.4327	Ppen8913_c0_seq1	812		Protein CBG21813	4.4e-16	0.5641	Diploscapter pachys	PAV56901	.
3.16798	82.475	119.04	Ppen11888_c1_seq2	476	SP	---NA---					.
3.68875	82.472	10.8228	Ppen13321_c0_seq2	1014		---NA---					.
3.30489	82.4591	46.828	Ppen3254_c0_seq1	748		NADH Ubiquinone oxidoreductase Fe-S protein	6.1e-18	0.5495	Pristionchus pacificus	PDM75787	.
1.97197	82.4541	3.08584	Ppen5886_c0_seq1	664		---NA---					.
5.67961	82.4137	34.3359	Ppen14323_c0_seq1	1367		Probable medium-chain specific acyl-CoA dehydrogenase 10, mitochondrial	0	0.8506	Caenorhabditis brenneri	EGT59298	.
0.896922	82.3914	0	Ppen3075_c0_seq1	312		Protein kinase domain and Serine/threonine-/dual specificity protein kinase, catalytic domain and Protein kinase-like domain-containing protein	1.2e-17	0.8136	Strongyloides ratti	CEF60084	.
3.29956	82.3786	67.7669	Ppen14967_c0_seq1	645		hypothetical protein Tcan_09754	5.6e-08	0.5103	Toxocara canis	KHN80396	.
6.89551	82.3138	100.939	Ppen15524_c4_seq2	1093		---NA---					.
4.96095	82.2843	146.137	Ppen10307_c0_seq1	637	SP	Transthyretin-like family protein	1.2e-57	0.8194	Brugia malayi	XP_001899436	.
11.9264	82.2696	119.711	Ppen15821_c0_seq1	1759		fumarate hydratase	0	0.9056	Strongyloides ratti	CEF64732	.
0.634401	82.2065	0	Ppen80234_c0_seq1	222		---NA---					.
23.4871	82.1632	117.417	Ppen16212_c0_seq1	3461		Phosphatidylinositol-binding clathrin assembly protein unc-11	7.7e-180	0.8	Haemonchus contortus	CDJ90175	.
2.70359	82.1408	3.18786	Ppen11306_c0_seq1	857		Heat Shock Protein	2.5e-86	0.8449	Teladorsagia circumcincta	PIO70392	.
11.8276	82.1371	31.2117	Ppen16481_c1_seq2	2944		Glutamate synthase and FAD-dependent pyridine nucleotide-disulphide oxidoreductase domain containing protein	0	0.7772	Haemonchus contortus	CDJ87182	.
0.817643	82.1138	0	Ppen6309_c1_seq1	286		---NA---					.
8.04542	82.1138	71.7134	Ppen12228_c0_seq5	1522		AF453385_1cuticlin protein	0	0.8258	Meloidogyne artiellia	CAA65452	.
2.66975	82.1047	31.895	Ppen14188_c0_seq3	671	SP	---NA---					.
16.3967	82.0889	80.2677	Ppen15374_c0_seq2	2884		Apoptotic chromatin condensation inducer in the nucleus	1.6e-22	0.6737	Toxocara canis	KHN71375	.
2.02861	82.0668	37.275	Ppen11911_c0_seq1	501		UPF0568 protein C14orf166 homolog	4.1e-18	0.5724	Stylophora pistillata	PFX23329;XP_022794331	.
0.665801	82.0553	0	Ppen8203_c0_seq1	228	SP	---NA---					.
3.68716	82.042	8.04984	Ppen15593_c0_seq1	1103		Basement membrane proteoglycan	5e-135	0.6975	Oesophagostomum dentatum	KHJ88151	.
3.78071	82.0239	71.1876	Ppen16165_c0_seq18	736		---NA---					.
1.84334	81.9936	26.9375	Ppen16208_c1_seq13	497		---NA---					.
7.59158	81.9428	30.5481	Ppen14538_c0_seq1	1906		TKL/MLK/ILK protein kinase	0	0.8822	Loa loa	EFO27841;XP_020304046	.
15.5732	81.9009	89.3012	Ppen15627_c0_seq2	2657		FIP domain protein	5e-69	0.6994	Loa loa	EJD75043;XP_020305929	.
1.3257	81.8977	0	Ppen6980_c0_seq1	384		---NA---					.
0.780531	81.8733	0	Ppen15202_c0_seq5	240		---NA---					.
3.58571	81.8656	73.9647	Ppen9055_c0_seq1	669		Putative H/ACA ribonucleoprotein complex subunit 2-like protein	1.4e-51	0.7882	Pristionchus pacificus	PDM66927	.
1.51934	81.8512	9.6594	Ppen15848_c0_seq2	462		---NA---					.
0.634401	81.8379	0	Ppen11995_c4_seq2	223		DENN domain-containing protein 4C isoform X1	1.5e-11	0.6786	Lepisosteus oculatus	XP_015192120	.
9.10674	81.7956	44.1922	Ppen16176_c0_seq1	1939		EPsiN (endocytic protein) homolog	4.2e-122	0.8644	Caenorhabditis briggsae	CAP27532;XP_002645858	.
5.8074	81.7939	16.7457	Ppen15532_c0_seq5	1566		---NA---					.
0	81.7924	0	Ppen10268_c1_seq1	519	SP	---NA---					.
1.81562	81.7816	65.543	Ppen9225_c0_seq1	367	SP	---NA---					.
7.17636	81.7235	84.4985	Ppen10376_c0_seq1	1273		mKIAA0176 protein	3e-77	0.6513	Brugia malayi	XP_001896919	.
1.10459	81.7031	7.69574	Ppen14855_c0_seq2	355		UBA/TS-N domain protein	4.6e-24	0.8088	Oesophagostomum dentatum	KHJ97456	.
6.86283	81.6961	99.6944	Ppen13722_c0_seq1	1061		V-type proton ATPase 21 kDa proteolipid subunit	4.3e-86	0.902	Toxocara canis	KHN83938	.
14.2143	81.686	105.886	Ppen15533_c0_seq1	2190		sodium/potassium ATPase subunit beta	2.5e-119	0.6921	Diploscapter pachys	PAV78565	.
3.45261	81.6184	154.698	Ppen10224_c0_seq1	424		ATP synthase subunit H	1.8e-34	0.8333	Necator americanus	ETN76918;XP_013299145	.
1.03348	81.6068	0	Ppen17331_c0_seq1	361		---NA---					.
4.34701	81.5616	56.7517	Ppen13336_c0_seq1	924		30S ribosomal protein S8e	6e-145	0.9189	Loa loa	EFO19300;XP_020301934	.
0.634401	81.4725	0	Ppen36675_c0_seq1	224		Tubby-related protein 4	2.3e-12	0.7647	Toxocara canis	KHN71756	.
23.1351	81.4149	116.093	Ppen16317_c0_seq1	3434		piwi domain-containing protein	4.9e-115	0.4941	Ascaris suum	AEF32756	.
6.48086	81.4015	43.5757	Ppen15713_c0_seq6	1499		GNS1/SUR4 family protein	6e-97	0.7854	Loa loa	EFO16968;XP_003147102	.
13.6275	81.3981	196.746	Ppen14183_c0_seq3	1428		---NA---					.
9.28158	81.3869	82.716	Ppen15298_c0_seq2	1694		60S ribosomal export protein NMD3	0	0.7765	Toxocara canis	KHN81423	.
12.7854	81.3742	62.3535	Ppen16507_c1_seq9	2519		Malate synthase	0	0.9386	Toxocara canis	KHN81706	.
13.7749	81.3334	79.0484	Ppen15068_c0_seq7	2435		adenylate/guanylate cyclase catalytic domain protein	3.4e-72	0.8116	Onchocerca flexuosa	OZC06426	.
2.09873	81.3179	1.86612	Ppen25837_c0_seq1	732	SP	---NA---					.
15.5274	81.289	88.1238	Ppen15627_c0_seq1	2677		FIP domain protein	5.4e-69	0.6994	Loa loa	EJD75043;XP_020305929	.
5.83461	81.2804	59.871	Ppen16179_c0_seq7	1199		Low density lipoprotein-receptor and Low-density lipoprotein receptor domain containing protein	1.5e-14	0.5789	Haemonchus contortus	CDJ81045	.
21.6275	81.2582	123.145	Ppen15094_c0_seq1	3086		---NA---					.
11.7709	81.2385	27.3009	Ppen16481_c1_seq5	3064		Glutamate synthase [NADH], amyloplastic	0	0.7676	Toxocara canis	KHN73765	.
1.5674	81.2211	23.0224	Ppen15098_c1_seq2	445		DEAD/DEAH box helicase	1.9e-35	0.6953	Toxocara canis	KHN83238	.
3.32916	81.2021	76.4323	Ppen10273_c0_seq2	601		Probable ATP synthase subunit g 1, mitochondrial	4.2e-56	0.8534	Meloidogyne incognita	AFG25446	.
15.344	81.1808	75.4106	Ppen14766_c6_seq1	2766		BMA-NID-1, isoform f	3.7e-56	0.7443	Toxocara canis	KHN87832	.
7.38999	81.1613	50.2377	Ppen15825_c0_seq1	1613	SP	---NA---					.
6.2748	81.1169	34.6305	Ppen13735_c0_seq1	1497		FFD and TFG box motif protein	8.8e-59	0.5301	Haemonchus contortus	CDJ80799	.
4.50962	81.1147	19.4091	Ppen19517_c0_seq1	1288		RNA Polymerase I/III (A/C) shared subunit	9.6e-119	0.6612	Toxocara canis	KHN87086	.
7.30306	81.1025	30.8121	Ppen12462_c0_seq7	1890		Tryptophan synthase beta subunit-like PLP-dependent enzymes superfamily domain and ACT domain-containing protein	2.7e-145	0.8053	Strongyloides ratti	CEF59977	.
3.30996	81.0976	125.163	Ppen15634_c0_seq6	466		---NA---					.
2.02047	81.0801	13.5247	Ppen15041_c0_seq6	606		---NA---					.
3.81536	81.0771	36.0331	Ppen5138_c0_seq1	959		hypothetical protein WR25_13722	6.6e-08	0.5	Diploscapter pachys	PAV57319	.
3.17985	81.0765	9.27446	Ppen11388_c0_seq1	1031		LiPid Depleted	1.1e-82	0.7727	Strongyloides ratti	CEF62956	.
2.95481	81.0708	1.39104	Ppen13004_c0_seq1	982		---NA---					.
5.4899	81.0453	30.5695	Ppen15907_c0_seq1	1405	SP	glycerophosphodiester phosphodiesterase family protein	5.2e-73	0.5912	Necator americanus	XP_013293704;ETN71477	.
3.41626	81.0013	32.7419	Ppen13127_c0_seq1	800		---NA---					.
6.56778	80.9789	56.3799	Ppen15548_c0_seq3	1389		MAP kinase activating protein C22orf5	0	0.8428	Caenorhabditis elegans	NP_510442;CAA93669	.
1.31226	80.974	0	Ppen8637_c1_seq1	468		---NA---					.
2.66777	80.9674	15.1403	Ppen5310_c0_seq1	812		Protein CBG06101	6.6e-64	0.6262	Diploscapter pachys	PAV79587	.
1.09945	80.9491	0	Ppen16163_c1_seq4	388		tRNA (guanine(26)-N(2))-dimethyltransferase	1.6e-18	0.7671	Toxocara canis	KHN79995	.
4.28062	80.9338	9.75978	Ppen13549_c0_seq2	1367		Bifunctional epoxide hydrolase 2	4.2e-30	0.6105	Strongyloides ratti	CEF70563	.
3.81541	80.8779	87.1972	Ppen17518_c0_seq1	641		---NA---					.
0.732967	80.845	0	Ppen16300_c0_seq13	259		---NA---					.
0.944122	80.7807	0	Ppen7615_c0_seq1	307		---NA---					.
1.80408	80.7385	32.2887	Ppen3298_c0_seq1	466		small nuclear ribonucleoprotein E	1.5e-44	0.9432	Toxocara canis	KHN84745	.
12.9644	80.7207	99.2679	Ppen16415_c0_seq5	2089		---NA---					.
3.58936	80.7195	58.0521	Ppen5583_c0_seq1	749		RNA polymerase Rpb5 domain protein	2.5e-120	0.933	Brugia malayi	CDQ08528	.
1.1064	80.6582	17.7162	Ppen14573_c0_seq5	329		putative splicing factor, arginine/serine-rich 6	3e-39	0.973	Toxocara canis	KHN88168	.
15.9937	80.5527	75.2675	Ppen15374_c0_seq1	2939		Apoptotic chromatin condensation inducer in the nucleus	7.2e-23	0.6737	Toxocara canis	KHN71375	.
0.778809	80.534	5.25382	Ppen7994_c3_seq1	260		C-myc promoter-binding protein	7e-06	0.7857	Toxocara canis	KHN73748	.
5.81337	80.5222	43.7647	Ppen14942_c0_seq1	1379		YL1 nuclear protein	1.9e-29	0.567	Haemonchus contortus	CDJ91155	.
4.19331	80.5133	31.8669	Ppen17482_c0_seq1	1076		Regulator of microtubule dynamics protein 1	1.2e-54	0.7314	Toxocara canis	KHN81978	.
0.689039	80.4844	0	Ppen8325_c0_seq1	246		endonuclease/Exonuclease/phosphatase	2.4e-06	0.5976	Loa loa	XP_003137112;EFO26968	.
6.05465	80.3863	36.3103	Ppen13914_c0_seq1	1472		protein phosphatase 2C	2.3e-152	0.7784	Brugia malayi	CRZ25750	.
6.79881	80.3789	67.3509	Ppen13544_c0_seq1	1290		Bm3968, isoform c	1.6e-50	0.5878	Brugia malayi	CDP96730	.
2.24147	80.3602	13.7187	Ppen15718_c0_seq4	697		FACT complex subunit SSRP1	8.6e-13	0.6912	Strongyloides ratti	CEF65660	.
1.89237	80.3579	10.2112	Ppen16226_c3_seq4	604		glycosyltransferase family 28 protein	1.2e-25	0.5467	Oesophagostomum dentatum	KHJ96612	.
1.63285	80.3189	13.498	Ppen13124_c1_seq1	506	SP	beta-galactosidase-like isoform X2	7.5e-49	0.7752	Hydra vulgaris	XP_012562971	.
3.00841	80.3122	35.3974	Ppen15375_c0_seq3	769		MICOS complex subunit MIC60-1	1.1e-23	0.625	Toxocara canis	KHN82232	.
3.72342	80.2627	56.9671	Ppen7422_c2_seq1	803		---NA---					.
15.8136	80.2476	65.6207	Ppen16323_c0_seq2	2970	SP	kinase domain protein	4e-43	0.7143	Strongyloides ratti	CEF60562	.
13.0489	80.2449	83.2791	Ppen16291_c0_seq1	2323		Nose resistant to fluoxetine protein 6	7.8e-78	0.5524	Toxocara canis	KHN82264	.
2.39665	80.2011	32.1648	Ppen12463_c0_seq1	596		V-type ATPase	8.3e-33	0.9286	Meloidogyne incognita	AFG25453	.
3.45393	80.1835	50.3069	Ppen14837_c0_seq1	769		---NA---					.
2.46911	80.1636	36.7083	Ppen12462_c0_seq3	614		Tryptophan synthase beta subunit-like PLP-dependent enzymes superfamily domain and ACT domain-containing protein	2.9e-18	0.6517	Strongyloides ratti	CEF59977	.
8.00642	80.154	160.282	Ppen13109_c0_seq1	978	SP	---NA---					.
10.7941	80.141	120.611	Ppen15519_c0_seq1	1623		spliceosome RNA helicase BAT1	0	0.9275	Diploscapter pachys	PAV87373	.
0.822722	80.0871	0	Ppen15671_c1_seq1	240		---NA---					.
3.68054	80.0144	29.3906	Ppen13302_c0_seq1	979		CD2 antigen cytoplasmic tail-binding protein 2	5.9e-54	0.6591	Onchocerca flexuosa	OZC11415	.
0.926949	79.9603	43.6507	Ppen35842_c0_seq1	220		---NA---					.
2.28748	79.9009	0	Ppen7161_c1_seq1	710		MBOAT family protein	5.8e-77	0.7843	Wuchereria bancrofti	EJW79289	.
8.65247	79.8234	53.4755	Ppen8652_c0_seq1	1820		T-complex protein 1 subunit zeta	0	0.849	Loa loa	XP_003137286;EFO26783	.
3.54509	79.8056	47.5251	Ppen12919_c0_seq1	778		---NA---					.
1.67503	79.7788	7.82058	Ppen13149_c1_seq3	524	SP	EF hand	6.2e-45	0.7845	Heterodera avenae	AVA09679	.
12.362	79.7696	125.109	Ppen16483_c0_seq1	1736		CRE-FRM-1 protein	3.6e-70	0.5065	Dictyocaulus viviparus	KJH52423	.
8.68509	79.6979	59.2069	Ppen11449_c0_seq1	1862		CRE-UNC-75 protein	1e-108	0.8899	Caenorhabditis remanei	POM40321	.
0.634401	79.6936	0	Ppen4667_c0_seq1	229		Ankyrin repeat and Ankyrin repeat-containing domain-containing protein	7.3e-21	0.7808	Strongyloides ratti	CEF65375	.
8.16489	79.6927	44.0286	Ppen9724_c0_seq2	1793		---NA---					.
5.93425	79.6841	73.8115	Ppen3262_c0_seq1	1096		coatomer protein complex	7.5e-117	0.7732	Brugia malayi	CRZ22702	.
9.56656	79.6792	48.9211	Ppen15383_c0_seq3	2133		BESS domain-containing protein family protein	3e-22	0.8833	Toxocara canis	KHN74223	.
9.65588	79.665	83.367	Ppen14310_c0_seq1	1693	SP	Uncharacterized serine carboxypeptidase F41C3.5	0	0.9113	Radopholus similis	AIC75882	.
4.39005	79.5716	38.8034	Ppen13910_c0_seq1	1088		coiled-coil domain-containing protein 6	2.8e-60	0.7617	Loa loa	XP_020306926;EJD76107	.
1.51983	79.5327	8.26206	Ppen11142_c1_seq1	496		GIY-YIG catalytic domain protein	1.7e-21	0.6121	Toxocara canis	KHN79471	.
1.16486	79.5321	43.4781	Ppen8601_c1_seq1	268		cytosolic 10-formyltetrahydrofolate dehydrogenase	3.9e-35	0.8202	Bos mutus	XP_005911534	.
4.73403	79.5149	13.3141	Ppen13508_c0_seq5	1414		glutamate--tRNA ligase	2.2e-130	0.6455	Toxocara canis	KHN83239	.
3.57724	79.5142	35.2556	Ppen16223_c1_seq2	913		fibronectin type III domain protein	2.9e-12	0.7397	Wuchereria bancrofti	EJW80298	.
4.02094	79.5133	18.166	Ppen13425_c0_seq1	1148		carbonyl reductase [NADPH] 1-like	1.2e-103	0.7244	Brugia malayi	CDP99089	.
4.66545	79.4981	39.8326	Ppen15543_c0_seq1	1142		Protein kinase domain and Serine/threonine-/dual specificity protein kinase, catalytic domain and Protein kinase-like domain-containing protein	2e-73	0.62	Brugia malayi	CDQ03602	.
1.4432	79.4617	36.78	Ppen7839_c0_seq1	364		C2 domain protein	6.8e-36	0.8384	Toxocara canis	KHN83262	.
4.15149	79.4372	189.777	Ppen8918_c0_seq1	437	SP	aminoacyl-tRNA hydrolase	8.2e-19	0.6768	Diploscapter pachys	PAV81762	.
18.3064	79.4226	112.037	Ppen14786_c0_seq2	2823		UTP--glucose-1-phosphate uridylyltransferase	0	0.8926	Toxocara canis	KHN73329	.
4.41566	79.3951	72.2897	Ppen14434_c0_seq1	862		DUF1772 domain-containing protein	2.7e-36	0.6716	Sphingobium xenophagum	WP_017183300	.
6.44462	79.3034	78.1743	Ppen13716_c2_seq1	1109		glycosyl hydrolase, family 18	1e-25	0.4811	Strongyloides ratti	CEF71492	.
9.49662	79.2985	113.358	Ppen15114_c0_seq1	1453		BTB/POZ domain protein	1.4e-157	0.7829	Brugia malayi	XP_001896269	.
6.60236	79.294	17.7139	Ppen14247_c0_seq1	1987		Large neutral amino acids transporter small subunit 1	1.1e-167	0.7716	Strongyloides ratti	CEF59983	.
3.43158	79.293	37.0833	Ppen15917_c1_seq4	841		---NA---					.
8.89296	79.2907	50.3864	Ppen15992_c0_seq2	1927		Ethanolamine-phosphate cytidylyltransferase	0	0.8184	Ancylostoma ceylanicum	EYB96677	.
7.87701	79.2772	16.001	Ppen15894_c0_seq1	2197		TAP protein	8.1e-107	0.5782	Onchocerca flexuosa	OZC11383	.
4.10687	79.2626	158.75	Ppen7516_c0_seq1	519		---NA---					.
4.1317	79.2524	44.1992	Ppen14128_c0_seq1	959		peptidase, T1 family	2.1e-67	0.6652	Brugia malayi	CDP96153	.
5.00387	79.226	30.6276	Ppen15126_c0_seq5	1308		Spermatogenesis-associated serine-rich protein 2	5.7e-12	0.4764	Toxocara canis	KHN81907	.
3.77536	79.2007	28.7009	Ppen18549_c0_seq1	990		DNaJ domain (prokaryotic heat shock protein)	8.9e-32	0.5396	Caenorhabditis briggsae	XP_002634855;CAP32597	.
3.41931	79.145	7.50274	Ppen9345_c0_seq1	1141		septin and tuftelin-interacting protein 1 STIP	3.7e-73	0.6098	Haemonchus contortus	CDJ83619	.
2.53438	79.1304	25.2841	Ppen12482_c0_seq1	706		B30.2/SPRY domain and SPla/RYanodine receptor SPRY domain and Concanavalin A-like lectin/glucanases superfamily domain and SPla/RYanodine receptor subgroup domain-containing protein	1.2e-68	0.6791	Brugia malayi	CRZ22744	.
0.951601	79.1178	0	Ppen11211_c0_seq1	346		---NA---					.
0.822722	79.0984	0	Ppen5333_c0_seq1	243		---NA---					.
0.916209	79.0742	0	Ppen9649_c1_seq1	331		7 transmembrane receptor	3e-52	0.8519	Ancylostoma duodenale	KIH66804	.
3.91286	79.0628	72.1647	Ppen14746_c0_seq2	764	SP	MSP domain-containing protein	1.4e-33	0.7358	Strongyloides ratti	CEF64209	.
5.65163	79.0452	6.49062	Ppen11318_c0_seq3	1690		Adenosine 3'-phospho 5'-phosphosulfate transporter 1	2.4e-105	0.5815	Toxocara canis	KHN76276	.
5.17862	78.8928	63.0538	Ppen8049_c0_seq1	1049		brix domain protein	9.4e-134	0.8125	Ancylostoma ceylanicum	EYB86909	.
22.6156	78.8788	53.863	Ppen16168_c0_seq1	4897		DNA-directed RNA polymerase II largest subunit	0	0.9016	Brugia malayi	XP_001898310	.
[truncated: 16,008 more rows]

## Sheet: Table S.6.2. DETs
Supporting information Table S6.2. Differential nematode transcripts between cv. Baker and cv. MNGRN-16.
baseMean	log2 Fold Change	cv. Baker (Average RPKM)	cv. MNGRN-16 (Average RPKM)	pvalue	Transcript ID	Sequence Description_new
72.5596	3.68594	6760.52	622.964	0.00370717	Ppen3249_c0_seq1	predicted protein
21.7986	3.24576	2477.5	299.634	0.0485144	Ppen94225_c0_seq1	Nuclear prelamin A recognition factor
61.6471	1.04289	731.915	378.102	0.0152448	Ppen15073_c0_seq2	copper type II ascorbate-dependent monooxygenase domain protein
50.641	1.36324	619.98	265.715	0.0397434	Ppen16019_c0_seq1	Nematode cuticle collagen, N-terminal domain and Collagen triple helix repeat-containing protein
7.22613	3.00209	466.979	40.3742	0.00793036	Ppen8575_c0_seq1	cytochrome b-c1 complex subunit 9
4.09353	2.8387	421.125	51.3536	0.04386	Ppen20275_c0_seq1	---NA---
26.1295	2.18045	373.536	96.166	0.0074181	Ppen16107_c0_seq8	nematode cuticle collagen domain protein
11.2915	1.91497	354.963	85.029	0.0254179	Ppen13216_c0_seq1	---NA---
24.7321	2.10379	351.277	82.6998	0.019087	Ppen16107_c0_seq10	cuticle preprocollagen
5.48226	3.41657	334.758	22.4289	0.00902567	Ppen9405_c0_seq1	---NA---
7.55703	1.70084	333.935	98.5597	0.0472485	Ppen8901_c0_seq1	ATPase, F0 complex, subunit E, mitochondrial family-containing protein
3.38587	3.09264	259.939	21.5408	0.0256891	Ppen15273_c0_seq3	---NA---
3.31097	3.0436	252.811	21.2859	0.0307634	Ppen3252_c0_seq1	LYR motif-containing protein 5
5.26126	2.62518	238.251	30.4112	0.0394325	Ppen12239_c0_seq1	---NA---
16.831	1.84779	223.404	58.3256	0.00959734	Ppen16065_c0_seq1	Cathepsin Z
5.39278	2.21283	205.106	36.3714	0.0341753	Ppen10392_c0_seq1	---NA---
22.1604	-1.30944	199.935	568.11	0.04376	Ppen15401_c0_seq2	---NA---
7.08796	2.26039	190.942	33.4959	0.0170193	Ppen15158_c0_seq2	putative phospholipid hydroperoxide glutathione peroxidase
4.94438	2.44921	185.001	32.5592	0.0213491	Ppen10992_c0_seq1	---NA---
4.75462	2.30416	182.417	32.2888	0.0284897	Ppen15477_c0_seq10	core histone H2A/H2B/H3/H4
4.62032	2.47364	179.932	29.873	0.036614	Ppen5744_c0_seq1	U1 small nuclear ribonucleoprotein C
2.50937	4.0727	175.262	2.00882	0.0269037	Ppen4997_c0_seq1	---NA---
2.96178	2.76335	170.175	26.4955	0.0347696	Ppen14497_c0_seq1	---NA---
6.21186	2.6802	169.795	20.7352	0.0154677	Ppen14154_c0_seq2	---NA---
2.32968	4.29956	165.775	0	0.0438682	Ppen6200_c0_seq1	Serine/threonine-protein kinase SULU
19.0528	1.36024	165.593	62.7306	0.0278843	Ppen16391_c0_seq2	leukotriene A4 hydrolase
3.67285	3.00786	161.079	14.7188	0.0200576	Ppen10392_c0_seq2	---NA---
4.17791	2.89902	158.637	14.4223	0.0368595	Ppen20202_c0_seq1	---NA---
4.62517	2.96585	150.986	13.6195	0.0121439	Ppen14772_c1_seq1	3-oxoacid CoA-transferase, B subunit
1.95579	4.09383	145.772	0	0.0386616	Ppen15350_c1_seq2	---NA---
7.66991	2.14007	143.651	33.8867	0.0206347	Ppen14667_c0_seq1	casein kinase i isoform alpha isoform x4
8.35353	2.52819	142.253	21.4058	0.00381693	Ppen15065_c0_seq1	Myosin regulatory light chain
9.86284	1.92129	139.822	34.6201	0.0160633	Ppen16013_c0_seq11	putative tyrosine-protein kinase kin-31
9.12702	2.22894	139.439	30.7155	0.00947122	Ppen14667_c0_seq4	casein kinase I isoform X5
2.98629	2.94574	138.254	12.942	0.0470453	Ppen10392_c0_seq3	---NA---
8.04988	2.22649	134.647	25.1951	0.0160873	Ppen15065_c0_seq2	Myosin regulatory light chain
8.994	2.10669	133.564	32.5505	0.0131882	Ppen14667_c0_seq3	casein kinase I isoform X5
4.05463	3.02035	133.087	12.3413	0.0298568	Ppen9126_c0_seq1	CRE-GLRX-5 protein
4.51509	2.76089	132.659	14.0394	0.0189743	Ppen14772_c1_seq2	3-oxoacid CoA-transferase, B subunit
2.53324	3.56504	130.506	3.76652	0.0292538	Ppen12814_c0_seq2	---NA---
15.6358	-1.35926	129.495	380.817	0.0395614	Ppen14964_c0_seq1	---NA---
11.0166	-1.42158	127.264	381.28	0.0485484	Ppen11136_c0_seq1	---NA---
6.99049	3.28404	125.917	11.9495	0.00893218	Ppen14003_c0_seq1	nematode cuticle collagen domain protein
2.17444	3.1282	123.415	5.85008	0.0420796	Ppen7884_c0_seq1	---NA---
7.07253	2.13918	122.692	32.8713	0.0470331	Ppen11085_c0_seq2	Tim44-like domain protein
9.9897	-1.67845	118.025	437.549	0.0371256	Ppen15048_c0_seq3	---NA---
3.02532	4.35393	117.357	0.99418	0.00241223	Ppen9051_c0_seq1	---NA---
3.69133	3.53371	113.51	4.8042	0.00706247	Ppen13460_c1_seq1	helicase domino
3.13852	3.49824	108.457	4.5112	0.0283608	Ppen15097_c0_seq1	---NA---
2.19641	4.23903	104.462	0	0.0477056	Ppen9312_c0_seq2	Ligand-binding domain of nuclear hormone receptor
2.52385	3.74453	100.845	7.43278	0.0188224	Ppen14497_c0_seq2	---NA---
9.24318	2.0403	99.564	22.809	0.0429385	Ppen9679_c0_seq1	TATA binding protein associated factor
15.556	1.61346	96.5225	30.0128	0.0310256	Ppen16028_c0_seq1	F-box domain and Zinc finger
6.33766	2.28482	95.2853	17.3762	0.0223279	Ppen15278_c0_seq2	---NA---
7.44634	2.36716	92.3036	14.6237	0.0172854	Ppen8842_c0_seq1	TSC-22/dip/bun family protein
4.65773	2.57933	91.1826	14.3675	0.0191253	Ppen14009_c0_seq1	cyclin-dependent kinase 10
6.35257	4.19362	90.6337	2.62836	0.00117586	Ppen6488_c0_seq1	Bm5178, isoform a
4.29063	2.67809	90.5183	17.9083	0.0373638	Ppen12741_c0_seq1	Ribosomal RNA processing protein 1 homolog
24.7197	-2.07489	90.4242	417.892	0.0197621	Ppen15058_c0_seq2	CX module
3.50878	2.94051	88.8098	8.31938	0.0447556	Ppen14829_c2_seq1	Histone acetyltransferase type B catalytic subunit
7.6559	2.04631	88.4782	23.948	0.030668	Ppen14594_c0_seq1	Nuclear pore glycoprotein p62
1.63593	3.8161	88.3373	0	0.041948	Ppen11780_c0_seq3	---NA---
8.26719	2.35863	87.8886	16.2944	0.0264677	Ppen15470_c0_seq2	WW domain protein
10.4469	2.56728	86.1327	11.5989	0.00336319	Ppen16466_c0_seq2	hypothetical protein CAEBREN_29878
5.64964	2.40328	86.0058	16.1449	0.0387122	Ppen15894_c0_seq2	TAP protein
3.23937	3.25242	84.9446	4.9086	0.0393303	Ppen15584_c0_seq1	Probable glutathione S-transferase 8
4.2373	2.7488	84.5287	8.93404	0.0188369	Ppen10164_c0_seq1	putative nucleoporin GLE2
2.70359	3.43	82.1408	3.18786	0.0177271	Ppen11306_c0_seq1	Heat Shock Protein
3.68716	2.83758	82.042	8.04984	0.0497146	Ppen15593_c0_seq1	Basement membrane proteoglycan
5.8074	2.24167	81.7939	16.7457	0.027636	Ppen15532_c0_seq5	---NA---
11.7709	1.5324	81.2385	27.3009	0.0426007	Ppen16481_c1_seq5	Glutamate synthase [NADH], amyloplastic
2.95481	4.04224	81.0708	1.39104	0.00334091	Ppen13004_c0_seq1	---NA---
2.28748	4.30623	79.9009	0	0.0242951	Ppen7161_c1_seq1	MBOAT family protein
7.87701	2.3645	79.2772	16.001	0.0156815	Ppen15894_c0_seq1	TAP protein
5.65163	3.81437	79.0452	6.49062	0.00212855	Ppen11318_c0_seq3	Adenosine 3'-phospho 5'-phosphosulfate transporter 1
7.90923	2.09159	76.6539	15.7383	0.0157357	Ppen13577_c0_seq1	RhoGAP domain protein
3.88645	3.16002	76.2354	5.5664	0.0256486	Ppen11085_c0_seq3	Tim44-like domain protein
3.48144	2.97138	75.2762	5.66802	0.0306154	Ppen10166_c0_seq1	WD repeat-containing protein 82-like
3.46144	3.43327	74.7985	3.90812	0.0144268	Ppen15496_c0_seq1	Phosphatidic acid phosphatase type 2 haloperoxidase domain containing protein
3.502	3.84915	74.7214	2.36126	0.0152279	Ppen8800_c1_seq1	Major facilitator superfamily MFS-1 domain containing protein
8.01262	2.64987	74.5333	11.67	0.0191643	Ppen12137_c0_seq1	MIF4G domain protein
4.54731	3.00578	71.3989	6.8361	0.0174574	Ppen10631_c0_seq1	ThiF family protein
4.15756	2.39273	71.2905	11.5225	0.042261	Ppen14348_c0_seq1	Acyl CoA DeHydrogenase
8.42987	2.74574	71.2674	7.81872	0.00352115	Ppen16466_c0_seq1	hypothetical protein WR25_15036
4.28241	4.55934	70.3774	0.85056	0.00050979	Ppen15386_c0_seq1	DEAD/DEAH box helicase
4.424	2.79279	70.2076	7.67292	0.0362505	Ppen15532_c0_seq4	---NA---
16.4465	-1.6786	69.4287	237.562	0.0493669	Ppen15969_c0_seq2	---NA---
3.15205	3.51177	68.7574	2.94396	0.0283003	Ppen13295_c0_seq1	COP9 signalosome complex subunit 6-like
4.34492	3.12355	67.3156	4.77064	0.0225756	Ppen14394_c1_seq1	hypothetical protein X798_02560
3.97682	2.56161	66.3034	8.75808	0.0402088	Ppen12505_c0_seq1	BTB domain-containing protein
3.80908	3.37659	66.234	3.69688	0.028873	Ppen14602_c0_seq1	JmjC domain protein
3.29374	3.77794	65.2665	2.25784	0.0315147	Ppen9677_c1_seq1	Prolactin regulatory element-binding protein
3.21127	3.94042	64.3884	1.69478	0.0259784	Ppen15922_c2_seq1	S1 RNA binding domain-containing protein
7.09788	1.77587	64.0786	16.3634	0.0488517	Ppen16478_c0_seq9	Protein argonaute-2
2.06408	4.14305	63.9634	0	0.0361565	Ppen12448_c0_seq1	Prefoldin subunit-domain-containing protein
2.61136	3.88424	63.0749	1.2251	0.0124094	Ppen9861_c2_seq1	slowpoke potassium channel family member SLO-1
3.22139	3.33897	62.4437	3.05592	0.017085	Ppen14982_c1_seq4	---NA---
7.31405	2.3166	61.194	9.97642	0.0240147	Ppen10847_c0_seq1	homeobox domain protein
3.55517	3.16056	59.9261	4.2569	0.0418328	Ppen20436_c0_seq1	Hypothetical 99.0 kDa protein C05D11.8 in chromosome III, putative
7.53246	2.54381	59.9071	9.25066	0.00830819	Ppen15622_c0_seq1	Calcium-transporting ATPase
3.17938	3.07561	59.4692	4.78094	0.0447214	Ppen16163_c1_seq2	N2,N2-dimethylguanosine tRNA methyltransferase
4.22142	2.80887	59.2494	6.33348	0.0408128	Ppen9614_c0_seq1	SH3 domain protein
2.16709	4.2476	58.3473	0	0.0136435	Ppen13004_c0_seq6	---NA---
2.9383	3.41266	58.0177	2.43754	0.0274942	Ppen5417_c0_seq1	SLC (SoLute Carrier) homolog
2.12597	3.59499	57.9588	1.46566	0.0486783	Ppen12034_c0_seq1	JNK1/MAPK8-associated membrane protein
6.65575	2.24331	57.1104	12.0618	0.049695	Ppen3259_c0_seq1	rho GDP-dissociation inhibitor 2
3.05189	4.08499	53.9384	0.84062	0.00827731	Ppen15642_c0_seq2	---NA---
7.39117	-2.70664	53.4116	402.597	0.0121518	Ppen11759_c0_seq1	---NA---
8.13839	1.89089	53.0378	14.4797	0.0471549	Ppen15692_c0_seq1	5'-3' exoribonuclease 2
2.82058	3.20396	52.4376	3.19904	0.046813	Ppen15039_c0_seq2	---NA---
3.06003	3.14334	50.9472	2.95852	0.0247361	Ppen14647_c0_seq2	RNA-binding protein PNO1
6.62166	2.7164	49.9894	7.49668	0.00868913	Ppen16275_c0_seq2	---NA---
2.69349	3.0881	47.8042	2.76518	0.0314709	Ppen7467_c2_seq1	high density lipoprotein receptor hdl
2.00532	4.11729	47.0945	0	0.0212613	Ppen13696_c2_seq1	Hectd1 protein
4.80111	-2.80808	46.8796	360.329	0.0192234	Ppen15580_c0_seq3	Cullin and Cullin protein domain containing protein
3.78619	3.79959	45.6919	1.50374	0.00846746	Ppen13253_c0_seq1	putative dTDP-glucose 4,6-dehydratase
2.40767	4.36459	44.9933	0	0.021054	Ppen16100_c0_seq6	Homolog of Liprin Beta
10.124	-1.87091	44.9131	190.187	0.029673	Ppen11218_c0_seq1	hepatocellular carcinoma-associated antigen 59
10.8038	-1.73256	44.7401	177.384	0.0412832	Ppen12005_c0_seq1	Isovaleryl-CoA dehydrogenase, mitochondrial
4.95107	2.78189	44.2454	4.64956	0.0290375	Ppen12942_c0_seq1	Piezo-type mechanosensitive ion channel component 2
2.35474	3.7176	43.7603	1.06718	0.0458822	Ppen15649_c0_seq1	---NA---
2.95792	2.75835	41.9049	4.5588	0.0469566	Ppen15559_c0_seq1	hypothetical protein Tcan_14978
7.88636	1.94818	41.5129	10.4294	0.043954	Ppen16275_c0_seq4	---NA---
10.0689	-2.25635	40.5055	234.097	0.00623556	Ppen13176_c0_seq2	5'-AMP-activated protein kinase, beta subunit, complex-interacting region
8.01853	-2.16643	39.2584	184.953	0.0491709	Ppen8069_c0_seq2	RNP (RRM RNA binding domain) containing
1.78086	3.98899	39.2112	0	0.0257062	Ppen13924_c0_seq2	transporter, major facilitator family protein
9.02346	-1.96323	36.7485	151.803	0.024285	Ppen8069_c0_seq1	RNP (RRM RNA binding domain) containing
1.95539	3.41632	36.3269	0.9486	0.0479677	Ppen15793_c0_seq1	RING finger protein 113A
9.71789	-1.9183	35.3415	143.46	0.0224519	Ppen8069_c0_seq4	RNP (RRM RNA binding domain) containing
7.5657	-1.97967	34.0767	155.006	0.0469256	Ppen15115_c0_seq2	Probable-ribose 5-phosphate isomerase
8.85141	-1.79541	33.4918	126.377	0.0444196	Ppen14637_c0_seq1	Ras-related protein Rab-5B
11.9826	-1.72533	32.8883	122.423	0.0166268	Ppen16496_c0_seq4	cGMP-dependent protein kinase egl-4
5.74927	-2.15861	31.7993	169.587	0.0332272	Ppen12824_c0_seq1	hypothetical protein Tcan_11366
11.357	-2.31822	31.7359	169.271	0.0169045	Ppen15911_c0_seq3	---NA---
7.96551	-1.87949	30.758	125.777	0.0456192	Ppen15780_c0_seq2	serine/threonine protein phosphatase PP1 isozyme 1
4.63294	-3.40426	29.7043	301.311	0.0268413	Ppen12138_c0_seq1	---NA---
8.05977	-1.99555	29.4845	136.516	0.0276722	Ppen8136_c0_seq1	Peptidase M3A M3B domain containing protein
7.84421	-2.26319	28.9024	161.436	0.0195345	Ppen15115_c0_seq1	Probable-ribose 5-phosphate isomerase
7.04616	-2.1779	27.9573	133.367	0.0497989	Ppen16316_c0_seq1	hypothetical protein
3.27231	-3.24849	27.2302	226.431	0.044795	Ppen5939_c0_seq2	Synaptosomal-associated protein 25
3.63635	-3.50122	27.0799	376.581	0.0410925	Ppen6893_c0_seq1	---NA---
4.17248	-2.82169	25.8632	211.891	0.049526	Ppen13642_c1_seq1	---NA---
2.16033	4.22149	25.8486	0	0.0299664	Ppen14202_c0_seq8	Janus kinase and microtubule-interacting protein 1
9.74129	-2.9754	24.041	204.497	0.00954854	Ppen13046_c0_seq1	GDP-mannose 4,6-dehydratase
6.86244	-2.36609	23.951	153.677	0.0316153	Ppen5915_c0_seq1	28S ribosomal protein S15, mitochondrial
5.95623	-3.14429	22.8271	258.066	0.00667831	Ppen4399_c0_seq1	pyroglutamyl-peptidase I
7.62503	-1.84664	22.1304	96.3652	0.0218283	Ppen15625_c0_seq1	protein phosphatase 1 regulatory subunit 21-like
5.43235	-3.12333	21.5842	214.802	0.0132835	Ppen12642_c0_seq5	Mitochondrial import inner membrane translocase subunit tim-16
10.2722	-2.36858	18.5629	106.596	0.0301976	Ppen16397_c0_seq5	---NA---
5.74643	-2.34758	18.4758	104.541	0.0421783	Ppen15686_c1_seq4	UAA transporter family protein
4.81754	-2.68907	18.4461	123.536	0.0196584	Ppen15618_c0_seq1	Sodium/potassium-transporting ATPase subunit alpha
10.5283	-2.08793	18.1149	88.6117	0.030358	Ppen15222_c0_seq1	Beta-1,4-mannosyltransferase bre-3
7.45548	-1.96946	17.739	84.1919	0.0365296	Ppen15714_c0_seq1	---NA---
4.84796	-2.71845	17.5361	126.661	0.015813	Ppen12769_c0_seq1	3-oxoacyl-[acyl-carrier-protein] reductase FabG-like
5.82955	-2.99831	16.3386	159.715	0.0110247	Ppen14320_c0_seq1	---NA---
5.72665	-2.35811	16.1843	82.6126	0.0470874	Ppen16167_c0_seq2	SH3 and multiple ankyrin repeat domains protein 3
4.4684	-3.29223	16.0701	165.497	0.0240992	Ppen11847_c0_seq1	Sorting nexin-17 homolog
6.31676	-2.55958	15.9884	98.927	0.0183975	Ppen15427_c0_seq2	ubiquitin family protein
10.0536	-1.80289	15.8981	64.3903	0.0442508	Ppen11111_c0_seq1	---NA---
6.41256	-2.56867	15.1479	103.755	0.0124388	Ppen15580_c0_seq1	Cullin and Cullin protein domain containing protein
3.63526	-3.11861	14.909	187.074	0.0332393	Ppen9125_c0_seq1	---NA---
6.17678	-3.18257	14.8646	177.155	0.0243453	Ppen11943_c0_seq1	Ras family protein
5.462	-2.88061	14.8089	148.297	0.0303584	Ppen15328_c0_seq2	Aromatic-di-Alanine repeat protein
4.38827	-2.66065	14.6515	112.022	0.0406231	Ppen14073_c0_seq3	histone H3
6.20302	-2.58998	14.0465	99.3819	0.0213045	Ppen5888_c0_seq1	mitochondrial elongation factor Tu1 precursor
3.71626	-3.01588	13.5564	146.703	0.0354723	Ppen16496_c0_seq8	cGMP-dependent protein kinase egl-4
7.11968	-2.02259	13.5252	62.5686	0.0296783	Ppen16286_c0_seq1	Solute carrier organic anion transporter family member
5.74885	-2.71717	13.4884	100.435	0.0304552	Ppen12484_c2_seq1	DNA polymerase delta catalytic subunit
4.83719	-3.02801	13.401	130.939	0.0351369	Ppen16507_c1_seq5	---NA---
7.97541	-2.10976	12.9139	69.9917	0.0194503	Ppen11059_c0_seq1	---NA---
5.04239	-2.72728	11.7678	75.8447	0.0180565	Ppen15824_c0_seq1	MGC69179 protein
8.77924	-2.63431	11.5652	87.0311	0.00247873	Ppen15607_c0_seq1	Hypothetical protein SRAE_1000050200
8.51386	-2.62305	11.2976	81.061	0.0262527	Ppen15675_c0_seq1	ubiquitinyl hydrolase 1
8.68259	-2.48755	11.1993	75.0787	0.00876292	Ppen13546_c0_seq1	Oxysterol-binding protein
3.7922	-3.53787	10.9153	189.049	0.0449021	Ppen11742_c1_seq1	chloride transporter, ClC family
3.98263	-3.40176	10.7602	144.03	0.0216346	Ppen15177_c0_seq3	---NA---
3.2622	-3.94117	10.59	149.471	0.0125917	Ppen15524_c2_seq1	---NA---
5.03888	-2.45005	10.2552	56.8647	0.0221763	Ppen14939_c0_seq1	---NA---
4.10767	-3.61028	10.1119	169.248	0.00852211	Ppen12131_c0_seq1	Protein CBG00422
3.78733	-3.24304	10.0781	129.533	0.0388623	Ppen10742_c1_seq1	UPF0468 protein C16orf80 -like protein
4.7815	-2.18954	9.87806	54.6242	0.0415228	Ppen16268_c1_seq4	glycosyl hydrolase family 38 protein
2.555	-3.51169	9.52674	120	0.0489492	Ppen8016_c0_seq1	PAN-1 domain and Apple-like domain-containing protein
5.6059	-3.2784	9.37364	105.296	0.0135557	Ppen12025_c0_seq1	Probable ATP-dependent RNA helicase DDX47
5.53747	-3.29424	9.3667	127.857	0.00986332	Ppen12188_c0_seq1	Apolipoprotein O domain containing protein
4.21705	-2.6973	9.18012	75.8172	0.0334099	Ppen15903_c1_seq4	activating signal cointegrator 1
4.52829	-2.29402	8.87952	53.5063	0.0372813	Ppen16268_c1_seq5	glycosyl hydrolase family 38 protein
2.8113	-3.87117	8.77236	190.469	0.0270781	Ppen8967_c0_seq1	---NA---
4.87461	-2.6528	8.5886	64.7059	0.0297821	Ppen15912_c0_seq1	DEAD/DEAH box helicase
3.81604	-3.26772	8.56482	110.533	0.0393134	Ppen3095_c0_seq1	Sugar transporter SWEET
4.67245	-3.25101	8.42596	105.706	0.0316545	Ppen3177_c0_seq1	Protein FAM91A1
6.0697	-3.47423	8.01198	94.4324	0.00687434	Ppen12383_c0_seq3	zinc finger protein
7.48614	-3.39947	7.86872	92.1026	0.00429869	Ppen14004_c0_seq1	WW domain-containing protein
3.22167	-3.90956	7.73222	137.508	0.025736	Ppen10739_c0_seq1	Putative DNA helicase Ino80
3.89063	-3.57658	7.64614	129.3	0.035502	Ppen14296_c0_seq4	hypothetical protein LOAG_07662
5.39506	-2.92466	7.24326	61.5175	0.0423638	Ppen13721_c0_seq1	protein white-like
2.35246	-3.50298	7.18938	152.263	0.042526	Ppen5297_c0_seq1	---NA---
3.94687	-2.89061	6.8696	58.4346	0.0421324	Ppen14659_c0_seq1	Phytanoyl-CoA hydroxylase-interacting protein-like
4.58448	-3.57839	6.5932	90.5006	0.00529933	Ppen16230_c0_seq4	MItochondrial Solute Carrier
3.70086	-3.43913	6.36268	108.362	0.0225649	Ppen5359_c1_seq1	Zinc finger protein
3.80943	-2.61992	6.1742	54.7027	0.0469835	Ppen14801_c0_seq1	LETM1 (Leucine zipper, EF-hand, TransMembrane mitochondrial protein) homolog
2.30649	-3.31745	6	132	0.0250847	Ppen13185_c0_seq1	Transthyretin-like family protein
2.50929	-3.71978	5.26342	95.7353	0.0451526	Ppen14555_c1_seq1	hydrolase, NUDIX family
3.15275	-3.92069	5.2519	157.982	0.0156497	Ppen12940_c1_seq1	TBC1 domain family member 13
3.38916	-3.72602	5.15826	83.6249	0.0121204	Ppen15417_c1_seq3	Transmembrane protein 68
2.70259	-3.29321	4.95516	80.6119	0.0422105	Ppen12493_c0_seq2	NOP seven associated protein 1
4.55943	-3.31086	4.94462	68.782	0.0371212	Ppen15962_c1_seq5	cAMP-dependent protein kinase catalytic subunit
3.74112	-3.07384	4.9049	44.1105	0.0259696	Ppen15514_c0_seq2	Eukaryotic Initiation Factor
3.65609	-2.85334	4.88766	40.2758	0.0442759	Ppen13787_c0_seq2	syndetin isoform X2
4.51345	-3.09995	4.85296	48.6362	0.0160554	Ppen15749_c0_seq2	Transmembrane protein
3.87891	-3.84944	4.79664	118.461	0.0208537	Ppen13974_c0_seq1	TBC (Tre-2/Bub2/Cdc16) domain family
2.24752	-4.1022	4.74158	120.484	0.026948	Ppen14181_c0_seq1	LiPoate Ligase
3.17705	-3.54045	4.69928	86.8091	0.015839	Ppen14225_c0_seq1	oxidoreductase, aldo/keto reductase family protein
3.58428	-4.08859	4.65308	95.3114	0.0167044	Ppen13494_c0_seq2	Kinase binding protein CGI-121 domain containing protein
3.72993	-4.15991	4.45886	95.1345	0.0135365	Ppen10443_c0_seq1	protein-tyrosine phosphatase containing protein
3.68648	-3.38143	4.14764	43.6859	0.0181527	Ppen15514_c0_seq1	Eukaryotic Initiation Factor
1.79254	-3.99393	3.70648	265.451	0.0410261	Ppen16290_c0_seq1	---NA---
4.16775	-4.39744	3.50188	122.929	0.00488958	Ppen15359_c1_seq2	MVB (yeast MultiVesicular Body sorting factor) related
2.58674	-4.37	3.40796	72.9222	0.0226768	Ppen8179_c0_seq1	Homolog of Odr-2 (Two)
2.21823	-3.12013	3.37138	38.2763	0.0407553	Ppen3216_c0_seq1	dnaJ homolog subfamily C member 2
2.13368	-3.6495	3.3386	62.2253	0.0383295	Ppen10641_c0_seq1	HEAT repeat protein
3.7657	-4.32201	3.33068	99.3309	0.00846998	Ppen14643_c0_seq1	fatty Acid CoA Synthetase family
2.12728	-4.06184	3.24394	109.56	0.0423655	Ppen15502_c0_seq3	ubiquitin carboxyl-terminal hydrolase
1.70106	-3.8675	3.205	84.1813	0.0274587	Ppen13920_c0_seq1	---NA---
4.69683	-4.1063	3.02206	89.4326	0.00578405	Ppen15962_c1_seq4	cAMP-dependent protein kinase catalytic subunit
3.27766	-3.99664	3.0201	97.2339	0.0200231	Ppen12698_c3_seq1	DnaJ domain containing protein
2.31255	-3.60753	2.97534	52.3646	0.0284019	Ppen16310_c0_seq4	Calcineurin-like phosphoesterase
3.70614	-3.72668	2.74214	64.0587	0.0144635	Ppen14449_c0_seq1	ammonium transporter
2.75991	-3.99304	2.71492	90.8624	0.0154575	Ppen11668_c0_seq1	TMEM9 protein
2.57739	-4.15679	2.5524	129.827	0.015639	Ppen9344_c0_seq1	Choline O-acetyltransferase
3.19113	-3.5758	2.53294	50.398	0.0345635	Ppen13278_c2_seq1	RNA dependent RNA polymerase
3.97199	-4.41345	2.46668	77.6213	0.00615996	Ppen9416_c0_seq3	Oxysterol-binding protein
3.51045	-4.62667	2.43602	166.238	0.0111771	Ppen12642_c0_seq2	Mitochondrial import inner membrane translocase subunit tim-16
2.22847	-3.95866	2.39462	102.887	0.031533	Ppen11464_c0_seq1	---NA---
3.67995	-3.44689	2.37306	36.8641	0.0104585	Ppen11015_c0_seq1	SAC3/GANP family protein
3.49131	-4.60314	2.29188	157.883	0.00315391	Ppen9799_c0_seq2	---NA---
1.60263	-3.90962	2.09366	124.783	0.0347341	Ppen9735_c0_seq2	---NA---
2.34844	-3.48532	1.98122	44.1461	0.0397456	Ppen14598_c0_seq1	SCY1 protein kinase
2.7265	-4.26726	1.84882	97.702	0.0160466	Ppen12208_c0_seq1	leucine Rich repeat-containing domain protein
4.25377	-4.01	1.77398	43.0162	0.00204731	Ppen11015_c0_seq2	SAC3/GANP family protein
5.74818	-5.42139	1.72722	196.912	0.0296947	Ppen13850_c0_seq3	Ufm1-specific protease 2
3.54958	-4.07621	1.69788	58.0368	0.0112682	Ppen15292_c1_seq1	Putative ATP-dependent RNA helicase DHX33
3.69571	-5.04799	1.41104	210.001	0.00152071	Ppen7426_c0_seq1	---NA---
3.00111	-4.43481	1.13006	65.5261	0.00750048	Ppen13731_c0_seq2	---NA---
2.61105	-4.27858	0.94702	45.162	0.0117647	Ppen12333_c0_seq2	Putative RNA-binding protein EEED8.10
2.0325	-3.90183	0.86602	31.4236	0.0329028	Ppen15377_c0_seq1	---NA---
2.19699	-3.9665	0.80652	33.9857	0.0295787	Ppen10389_c0_seq1	AdaPtin, Mu/medium chain (clathrin associated complex)
1.58927	-3.91162	0.77466	44.5647	0.043273	Ppen9387_c0_seq3	---NA---
2.93278	-4.38029	0.6334	35.9858	0.00964615	Ppen13305_c1_seq1	HEAT domain containing protein
5.64026	-5.68586	0.55018	119.195	0.000311382	Ppen15545_c0_seq47	---NA---
1.42965	-4.25668	0	103.235	0.0343805	Ppen9735_c0_seq1	---NA---
1.47467	-4.26675	0	43.3234	0.0290966	Ppen15446_c0_seq2	kelch-like protein 18
1.41255	-4.29313	0	52.628	0.0493907	Ppen13318_c0_seq1	---NA---
1.47027	-4.30888	0	32.8874	0.0416348	Ppen15545_c0_seq30	---NA---
1.49819	-4.32468	0	109.253	0.0422768	Ppen3961_c0_seq1	---NA---
1.62821	-4.40167	0	33.802	0.0342754	Ppen14646_c0_seq1	Transcription factor Adf-1
1.62821	-4.40167	0	33.4829	0.0342754	Ppen14646_c0_seq2	Transcription factor Adf-1
1.57008	-4.40638	0	86.4026	0.0343722	Ppen8496_c0_seq1	Speckle-type POZ protein
1.60301	-4.41409	0	77.9935	0.037291	Ppen9814_c1_seq1	DTW domain-containing protein 1
1.70052	-4.43307	0	95.0579	0.0361107	Ppen13000_c0_seq4	Protein CBG18321
1.62593	-4.43667	0	51.2441	0.0346773	Ppen16041_c0_seq20	---NA---
1.67802	-4.45267	0	39.0981	0.0302603	Ppen16174_c0_seq6	excitatory amino acid transporter-like
1.72344	-4.45459	0	99.992	0.033233	Ppen13000_c0_seq5	stromal membrane-associated protein 1 isoform X6
1.66409	-4.49358	0	143.451	0.0156649	Ppen5905_c0_seq1	---NA---
1.77314	-4.51065	0	43.6118	0.0330238	Ppen15782_c0_seq10	---NA---
1.71761	-4.52376	0	56.8697	0.0270292	Ppen16041_c0_seq15	---NA---
1.7697	-4.53939	0	31.1231	0.0244297	Ppen16174_c0_seq2	excitatory amino acid transporter 2-like isoform X2
1.81914	-4.5506	0	189.43	0.0253133	Ppen17966_c0_seq1	---NA---
1.78158	-4.55868	0	127.273	0.0451961	Ppen10827_c0_seq1	---NA---
1.78158	-4.55868	0	97.5924	0.0451961	Ppen9505_c0_seq2	---NA---
1.90618	-4.60772	0	58.4003	0.0406182	Ppen5853_c0_seq1	---NA---
1.82555	-4.60976	0	25.2071	0.0387049	Ppen12760_c2_seq1	PaTched Related family
1.85441	-4.61831	0	119.199	0.0272965	Ppen8957_c1_seq1	Ankyrin repeat and LEM domain-containing protein 1
1.95232	-4.66154	0	63.6227	0.0343558	Ppen6704_c0_seq1	hypothetical protein X798_05846
1.88118	-4.67348	0	84.9037	0.0166905	Ppen7741_c0_seq1	---NA---
2.05999	-4.70099	0	54.2313	0.020775	Ppen15420_c0_seq52	---NA---
2.04341	-4.70254	0	135.917	0.0357472	Ppen11256_c0_seq1	---NA---
2.09166	-4.7331	0	52.0258	0.00880732	Ppen15323_c0_seq2	Chloride channel protein 2
2.09985	-4.74236	0	53.5353	0.00955343	Ppen11130_c0_seq1	G-patch domain containing protein
2.1375	-4.7699	0	51.5928	0.00771645	Ppen15323_c0_seq1	Chloride channel protein 2
2.16508	-4.78312	0	166.221	0.0189478	Ppen9086_c0_seq1	---NA---
2.06892	-4.78368	0	45.8332	0.00818646	Ppen15545_c0_seq35	---NA---
2.22645	-4.8276	0	172.965	0.0145789	Ppen11383_c3_seq1	DYStrophin related
2.15644	-4.85462	0	65.736	0.0116904	Ppen16097_c0_seq10	---NA---
2.2497	-4.85558	0	68.5988	0.0210934	Ppen9992_c0_seq1	Vps52 / Sac2 family protein
2.27199	-4.85767	0	342.837	0.0266173	Ppen8489_c1_seq1	---NA---
2.22395	-4.87272	0	288.574	0.00509521	Ppen8203_c1_seq2	---NA---
2.29104	-4.87777	0	71.6752	0.0115216	Ppen10731_c0_seq1	DNA topoisomerase III
2.22041	-4.88245	0	202.35	0.0212537	Ppen27926_c0_seq1	---NA---
2.29554	-4.88822	0	44.2159	0.0193252	Ppen15962_c1_seq9	cAMP-dependent protein kinase catalytic subunit
2.31889	-4.88908	0	180.884	0.0229554	Ppen26951_c0_seq1	Esterase CM06B1
2.33065	-4.899	0	131.979	0.0111612	Ppen12479_c0_seq2	SLC (SoLute Carrier) homolog
2.2252	-4.90385	0	47.4099	0.0100255	Ppen15995_c0_seq3	Kyphoscoliosis peptidase
2.3721	-4.9285	0	225.638	0.0104567	Ppen8050_c0_seq1	Beta-1,3-galactosyl-O-glycosyl-glycoprotein beta-1,6-N-acetylglucosaminyltransferase 3
2.41057	-4.95023	0	303.784	0.0179224	Ppen10741_c1_seq1	Vps53-like, N-terminal family protein
2.43004	-5.00875	0	97.7065	0.0300602	Ppen2724_c0_seq1	---NA---
2.43004	-5.00875	0	15.7318	0.0300602	Ppen16524_c1_seq87	---NA---
2.51504	-5.01736	0	365.321	0.0291546	Ppen9428_c0_seq1	---NA---
2.51504	-5.01736	0	258.572	0.0291546	Ppen8815_c1_seq1	niemann-Pick C1 protein
2.51504	-5.01736	0	203.683	0.0291546	Ppen14878_c0_seq3	---NA---
2.51504	-5.01736	0	168.017	0.0291546	Ppen3981_c0_seq2	Neurotransmitter-gated ion-channel ligand binding domain protein
2.51504	-5.01736	0	154.641	0.0291546	Ppen9285_c1_seq1	Putative UDP-glucuronosyltransferase ugt-50
2.52561	-5.02297	0	385.415	0.0288313	Ppen11224_c2_seq1	Putative fatty acid elongation protein 4
2.52561	-5.02297	0	278.663	0.0288313	Ppen11334_c1_seq1	---NA---
2.52561	-5.02297	0	184.448	0.0288313	Ppen8667_c0_seq1	---NA---
2.52561	-5.02297	0	176.465	0.0288313	Ppen12381_c1_seq2	---NA---
2.52561	-5.02297	0	160.39	0.0288313	Ppen12381_c1_seq1	Two pore potassium channel protein sup-9
2.52561	-5.02297	0	130.199	0.0288313	Ppen32799_c0_seq1	serine/threonine-protein kinase spk-1-like
2.54853	-5.02867	0	159.168	0.0185301	Ppen6485_c0_seq1	serine/threonine-protein phosphatase 2A 56 kDa regulatory subunit alpha isoform
2.43295	-5.03369	0	73.9395	0.00679571	Ppen12396_c0_seq1	tRNA pseudouridine synthase A
2.56088	-5.03612	0	145.694	0.0167589	Ppen14878_c0_seq27	---NA---
2.47588	-5.03614	0	182.415	0.0170471	Ppen8057_c1_seq1	WD domain, G-beta repeat protein
2.50286	-5.0522	0	15.0822	0.0179681	Ppen16524_c1_seq67	---NA---
2.60207	-5.0615	0	81.2736	0.00703878	Ppen11361_c0_seq1	Protein CBG12454
2.60672	-5.06349	0	92.0358	0.0145104	Ppen8808_c1_seq1	Protein timeless -like protein
2.7171	-5.11838	0	263.598	0.00762866	Ppen15069_c0_seq1	---NA---
2.89658	-5.27778	0	74.6067	0.00353915	Ppen13827_c0_seq1	Armadillo/beta-catenin-like repeat protein
4.0024	-5.72243	0	72.9049	0.0424949	Ppen15962_c1_seq6	cAMP-dependent protein kinase catalytic subunit
4.04824	-5.73944	0	87.2157	0.0411096	Ppen15962_c1_seq10	cAMP-dependent protein kinase catalytic subunit
5.71437	-6.21105	0	226.23	0.000103861	Ppen6474_c0_seq1	Conserved oligomeric Golgi complex subunit 2
